# Supplementary material for: Poly[tris­(μ4-5-amino­isophthalato)diaqua­dilanthanum(III)]
Source: Acta Crystallogr Sect E Struct Rep Online. 2008 Jun 28;64(Pt 7):m971–2. doi: 10.1107/S1600536808018849 (PMC2961738; doi:10.1107/S1600536808018849)
Supplement: Supplementary file 1 [file e-64-0m971-sup1.cif]

##############################################################################
###                                                                        ###
###        Electronic paper (Acta Crystallographica Section E)             ###
###                                                                        ###
##############################################################################
#                                                                            #
# This CIF contains the data in a paper accepted for publication in Acta     #
# Crystallographica Section E. It conforms to the requirements of Notes      #
# for Authors for Section E, and has been peer reviewed under the auspices   #
# of the IUCr Commission on Journals.                                        #
#                                                                            #
# Full details of the Crystallographic Information File format               #
# are given in the paper "The Crystallographic Information File (CIF):       #
# a New Standard Archive File for Crystallography" by S. R. Hall, F. H.      #
# Allen and I. D. Brown [Acta Cryst. (1991), A47, 655-685].                  #
#                                                                            #
# The current version of the core CIF dictionary is obtainable from          #
# ftp://ftp.iucr.org/pub/cif_core.dic. The current version number is 2.4.    #
#                                                                            #
# Software is freely available for graphical display of the structure(s) in  #
# this CIF.  For information consult the CIF home page http://www.iucr.org/  #
# cif/home.html                                                              #
#                                                                            #
# This file may be used for bona fide research purposes within the           #
# scientific community so long as proper attribution is given to the journal # 
# article from which it was obtained.                                        #
#                                                                            #
##############################################################################
                                             
data_global
_audit_creation_method     'form.cif (version 2.0)'
_journal_data_validation_number     ?
_journal_date_recd_electronic     2008-05-31
_journal_date_accepted     2008-06-22
_journal_name_full     'Acta Crystallographica, Section E'
_journal_year     2008
_journal_volume     64
_journal_issue      7
_journal_page_first     m971
_journal_page_last     m972
_journal_paper_category     QM
_journal_coeditor_code     CI2610
_publ_contact_author_name     'Prof. Fun Hoong Kun'
_publ_contact_author_address
;
      X-ray Crystallography Unit
      School of Physics
      Universiti Sains Malaysia
      11800 USM, Penang
      MALAYSIA
;
_publ_contact_author_email     hkfun@usm.my
_publ_contact_author_fax     '604 6579150'
_publ_contact_author_phone     '604 6533652'
_publ_section_title
;
Poly[tris(\m~4~-5-aminoisophthalato)diaquadilanthanum(III)]
;
loop_
    _publ_author_name
    _publ_author_footnote
    _publ_author_address
    ' Weng-Thim, Tham' .
;
      School of Chemical Science
      Universiti Sains Malaysia
      11800 USM, Penang
      Malaysia
;
    'Rohana Adnan' .
;
      School of Chemical Science
      Universiti Sains Malaysia
      11800 USM, Penang
      Malaysia
;
    'Hoong-Kun Fun' .
;     X-ray Crystallography Unit
      School of Physics
      Universiti Sains Malaysia
      11800 USM, Penang
      Malaysia
;
    'Samuel Robinson Jebas'
;
      Permanent address: Department of Physics,
      Karunya University,
      Karunya Nagar,
      Coimbatore 641 114,
      India.
;
;
      X-ray Crystallography Unit
      School of Physics
      Universiti Sains Malaysia
      11800 USM, Penang
      Malaysia
;
data_I
_audit_creation_method     SHELXL-97
_chemical_name_systematic
;
Poly[tris(\m~4~-5-aminoisophthalato)diaquadilanthanum(III)]
;
_chemical_name_common
;
;
_chemical_formula_moiety     'C24 H19 La2 N3 O14'
_chemical_formula_sum     'C24 H19 La2 N3 O14'
_chemical_formula_iupac     '[La2 (C8 H5 N O4)3 (H2 O)2]'
_chemical_formula_weight     851.24
_chemical_melting_point     ?
_symmetry_cell_setting     Orthorhombic
_symmetry_space_group_name_H-M     'P b c n'
_symmetry_space_group_name_Hall     '-P 2n 2ab'
loop_
    _symmetry_equiv_pos_as_xyz
    'x, y, z'
    '-x+1/2, -y+1/2, z+1/2'
    '-x, y, -z+1/2'
    'x+1/2, -y+1/2, -z'
    '-x, -y, -z'
    'x-1/2, y-1/2, -z-1/2'
    'x, -y, z-1/2'
    '-x-1/2, y-1/2, z'
_cell_length_a     12.2525(3)
_cell_length_b     8.0521(2)
_cell_length_c     25.6820(6)
_cell_angle_alpha     90.00
_cell_angle_beta     90.00
_cell_angle_gamma     90.00
_cell_volume     2533.74(11)
_cell_formula_units_Z     4
_cell_measurement_reflns_used     9864
_cell_measurement_theta_min     2.30
_cell_measurement_theta_max     45.21
_cell_measurement_temperature     100.00(10)
_exptl_crystal_description     Plate
_exptl_crystal_colour     pink
_exptl_crystal_size_max     0.36
_exptl_crystal_size_mid     0.31
_exptl_crystal_size_min     0.06
_exptl_crystal_density_diffrn     2.221
_exptl_crystal_density_meas     ?
_exptl_crystal_density_method     'not measured'
_exptl_crystal_F_000     1640
_exptl_absorpt_coefficient_mu     3.410
_exptl_absorpt_correction_type     multi-scan
_exptl_absorpt_process_details     '(SADABS; Bruker, 2005)'
_exptl_absorpt_correction_T_min     0.3125
_exptl_absorpt_correction_T_max     0.8216
_exptl_special_details
;
The data was collected with the Oxford Cyrosystem Cobra low-temperature
attachment.
;
_diffrn_ambient_temperature     100.00(10)
_diffrn_radiation_type     MoK\a
_diffrn_radiation_wavelength     0.71073
_diffrn_radiation_source     'fine-focus sealed tube'
_diffrn_radiation_monochromator     graphite
_diffrn_measurement_device_type     'Bruker SMART APEXII CCD area-detector'
_diffrn_measurement_method     '\f and \w'
_diffrn_detector_area_resol_mean     .
_diffrn_reflns_number     68438
_diffrn_reflns_av_R_equivalents     0.0396
_diffrn_reflns_av_sigmaI/netI     0.0228
_diffrn_reflns_theta_min     1.59
_diffrn_reflns_theta_max     40.00
_diffrn_reflns_theta_full     40.00
_diffrn_measured_fraction_theta_max     0.981
_diffrn_measured_fraction_theta_full     0.981
_diffrn_reflns_limit_h_min     -22
_diffrn_reflns_limit_h_max     21
_diffrn_reflns_limit_k_min     -14
_diffrn_reflns_limit_k_max     14
_diffrn_reflns_limit_l_min     -45
_diffrn_reflns_limit_l_max     44
_diffrn_standards_number     0
_diffrn_standards_interval_count     .
_diffrn_standards_interval_time     .
_diffrn_standards_decay_%     ?
_refine_special_details
;
Refinement of <i>F</i>^2^ against ALL reflections. The weighted <i>R</i>-factor
<i>wR</i> and goodness of fit <i>S</i> are based on <i>F</i>^2^, conventional
<i>R</i>-factors <i>R</i> are based on <i>F</i>, with <i>F</i> set to zero for
negative <i>F</i>^2^. The threshold expression of <i>F</i>^2^ >
\s(<i>F</i>^2^) is used only for calculating <i>R</i>-factors(gt) <i>etc</i>.
and is not relevant to the choice of reflections for refinement.
<i>R</i>-factors based on <i>F</i>^2^ are statistically about twice as large
as those based on <i>F</i>, and <i>R</i>- factors based on ALL data will be
even larger.
;
_reflns_number_total     7718
_reflns_number_gt     6892
_reflns_threshold_expression     I>2\s(I)
_refine_ls_structure_factor_coef     Fsqd
_refine_ls_matrix_type     full
_refine_ls_R_factor_all     0.0294
_refine_ls_R_factor_gt     0.0247
_refine_ls_wR_factor_gt     0.0652
_refine_ls_wR_factor_ref     0.0738
_refine_ls_goodness_of_fit_ref     1.162
_refine_ls_restrained_S_all     1.162
_refine_ls_number_reflns     7718
_refine_ls_number_parameters     208
_refine_ls_number_restraints     5
_refine_ls_hydrogen_treatment     mixed
_refine_ls_weighting_scheme     calc
_refine_ls_weighting_details
         'calc w=1/[\s^2^(Fo^2^)+(0.0368P)^2^+1.5159P] where P=(Fo^2^+2Fc^2^)/3'
_atom_sites_solution_hydrogens     geom
_atom_sites_solution_primary     direct
_atom_sites_solution_secondary     difmap
_refine_ls_shift/su_max     0.001
_refine_ls_shift/su_max_lt     0.001
_refine_ls_shift/su_mean     0.000
_refine_diff_density_max     1.541
_refine_diff_density_min     -1.240
_refine_ls_extinction_method     none
_refine_ls_extinction_coef     ?
loop_
    _atom_type_symbol
    _atom_type_description
    _atom_type_scat_dispersion_real
    _atom_type_scat_dispersion_imag
    _atom_type_scat_source
    'C' 'C' 0.0033 0.0016
                         'International Tables Vol C Tables 4.2.6.8 and 6.1.1.4'
    'H' 'H' 0.0000 0.0000
                         'International Tables Vol C Tables 4.2.6.8 and 6.1.1.4'
    'N' 'N' 0.0061 0.0033
                         'International Tables Vol C Tables 4.2.6.8 and 6.1.1.4'
    'O' 'O' 0.0106 0.0060
                         'International Tables Vol C Tables 4.2.6.8 and 6.1.1.4'
    'La' 'La' -0.2871 2.4523
                         'International Tables Vol C Tables 4.2.6.8 and 6.1.1.4'
_computing_data_collection     'APEX2 (Bruker, 2005)'
_computing_cell_refinement     'APEX2 (Bruker, 2005)'
_computing_data_reduction     'SAINT (Bruker, 2005)'
_computing_structure_solution     'SHELXTL (Sheldrick, 2008)'
_computing_structure_refinement     'SHELXTL (Sheldrick, 2008)'
_computing_molecular_graphics     'SHELXTL (Sheldrick, 2008)'
_computing_publication_material
;
SHELXTL (Sheldrick, 2008) and PLATON (Spek, 2003)
;
loop_
    _atom_site_type_symbol
    _atom_site_label
    _atom_site_fract_x
    _atom_site_fract_y
    _atom_site_fract_z
    _atom_site_U_iso_or_equiv
    _atom_site_adp_type
    _atom_site_calc_flag
    _atom_site_refinement_flags
    _atom_site_occupancy
    _atom_site_disorder_assembly
    _atom_site_disorder_group
    La La1 0.305761(5) 0.465168(9) 0.094499(3) 0.00725(3) Uani d . 1 . .
    O O1 0.11915(9) 0.55822(16) 0.09118(5) 0.01427(19) Uani d . 1 . .
    O O2 0.29520(8) 0.76545(14) 0.14936(5) 0.01260(17) Uani d . 1 . .
    O O3 0.36750(11) 0.54193(13) 0.18450(5) 0.0161(2) Uani d . 1 . .
    O O4 0.03641(8) 0.77482(13) 0.12749(5) 0.01283(17) Uani d . 1 . .
    O O5 -0.11694(8) 0.16092(13) -0.01083(4) 0.01261(17) Uani d . 1 . .
    O O6 -0.27525(9) 0.27524(13) -0.03252(4) 0.01193(16) Uani d . 1 . .
    O O1W 0.48255(8) 0.60804(14) 0.07751(5) 0.01474(18) Uani d D 1 . .
    H H1OW 0.5115 0.6313 0.0488 0.018 Uiso d RD 1 . .
    H H2OW 0.5309 0.6145 0.1009 0.018 Uiso d RD 1 . .
    N N1 -0.35537(11) 0.53130(17) 0.15151(6) 0.0164(2) Uani d D 1 . .
    N N2 0.5000 1.2332(3) 0.2500 0.0265(5) Uani d SD 1 . .
    C C1 -0.16182(11) 0.57505(17) 0.13169(6) 0.0116(2) Uani d . 1 . .
    H H1 -0.1544 0.6421 0.1610 0.014 Uiso calc R 1 . .
    C C2 -0.26282(11) 0.50210(18) 0.12013(6) 0.0117(2) Uani d . 1 . .
    C C3 -0.27434(10) 0.40880(17) 0.07446(6) 0.0112(2) Uani d . 1 . .
    H H3 -0.3426 0.3692 0.0647 0.013 Uiso calc R 1 . .
    C C4 -0.18356(10) 0.37549(16) 0.04371(6) 0.0102(2) Uani d . 1 . .
    C C5 -0.08197(11) 0.44158(16) 0.05646(6) 0.0108(2) Uani d . 1 . .
    H H5 -0.0209 0.4155 0.0365 0.013 Uiso calc R 1 . .
    C C6 -0.07239(11) 0.54677(16) 0.09915(6) 0.0100(2) Uani d . 1 . .
    C C7 0.03462(10) 0.63224(16) 0.10726(6) 0.01037(19) Uani d . 1 . .
    C C8 0.35819(11) 0.69799(17) 0.18250(6) 0.0111(2) Uani d . 1 . .
    C C9 0.42765(11) 0.80015(16) 0.21813(6) 0.0114(2) Uani d . 1 . .
    C C10 0.42555(12) 0.97334(16) 0.21897(6) 0.0123(2) Uani d . 1 . .
    H H10 0.3747 1.0303 0.1989 0.015 Uiso calc R 1 . .
    C C11 0.5000 1.0623(3) 0.2500 0.0135(3) Uani d S 1 . .
    C C12 0.5000 0.7136(2) 0.2500 0.0124(3) Uani d S 1 . .
    H H12 0.5000 0.5981 0.2500 0.015 Uiso calc SR 1 . .
    C C13 -0.19263(10) 0.26435(17) -0.00240(6) 0.0099(2) Uani d . 1 . .
    H H1N1 -0.399(2) 0.443(2) 0.1564(11) 0.023(7) Uiso d D 1 . .
    H H1N2 0.5414(19) 1.281(3) 0.2714(9) 0.028(7) Uiso d D 1 . .
    H H2N1 -0.342(2) 0.571(3) 0.1839(6) 0.018(6) Uiso d D 1 . .
loop_
    _atom_site_aniso_label
    _atom_site_aniso_U_11
    _atom_site_aniso_U_22
    _atom_site_aniso_U_33
    _atom_site_aniso_U_12
    _atom_site_aniso_U_13
    _atom_site_aniso_U_23
    La1 0.00651(4) 0.00736(4) 0.00789(4) -0.00013(2) 0.00015(2) -0.00035(2)
    O1 0.0076(4) 0.0187(5) 0.0165(5) 0.0020(3) 0.0003(3) -0.0007(4)
    O2 0.0128(4) 0.0130(4) 0.0120(5) 0.0016(3) -0.0042(3) 0.0008(3)
    O3 0.0223(5) 0.0101(4) 0.0160(5) 0.0014(3) -0.0076(4) -0.0013(3)
    O4 0.0122(4) 0.0111(4) 0.0153(5) -0.0026(3) -0.0004(3) -0.0009(3)
    O5 0.0127(4) 0.0129(4) 0.0122(5) 0.0030(3) -0.0022(3) -0.0024(3)
    O6 0.0107(4) 0.0133(4) 0.0118(5) 0.0004(3) -0.0025(3) -0.0001(3)
    O1W 0.0108(4) 0.0170(5) 0.0163(5) -0.0029(3) 0.0008(3) 0.0023(4)
    N1 0.0108(5) 0.0231(6) 0.0153(6) -0.0028(4) 0.0031(4) -0.0054(4)
    N2 0.0457(13) 0.0095(7) 0.0244(11) 0.000 -0.0211(10) 0.000
    C1 0.0093(5) 0.0122(5) 0.0133(6) -0.0010(3) 0.0002(4) -0.0023(4)
    C2 0.0098(5) 0.0130(5) 0.0123(6) -0.0006(4) 0.0004(4) -0.0012(4)
    C3 0.0098(4) 0.0119(5) 0.0120(6) -0.0009(3) -0.0003(4) -0.0010(4)
    C4 0.0109(5) 0.0092(5) 0.0104(6) -0.0003(3) -0.0007(4) -0.0009(4)
    C5 0.0102(4) 0.0107(5) 0.0114(6) -0.0003(3) -0.0001(4) -0.0004(4)
    C6 0.0086(5) 0.0095(5) 0.0120(6) -0.0004(3) -0.0008(4) -0.0002(4)
    C7 0.0088(4) 0.0114(5) 0.0109(5) -0.0007(3) -0.0011(4) 0.0010(4)
    C8 0.0119(5) 0.0113(5) 0.0101(5) 0.0013(3) -0.0021(4) -0.0015(4)
    C9 0.0133(5) 0.0108(5) 0.0102(5) 0.0003(3) -0.0032(4) -0.0008(4)
    C10 0.0164(5) 0.0093(5) 0.0113(6) 0.0018(3) -0.0036(4) -0.0004(4)
    C11 0.0190(8) 0.0098(7) 0.0116(8) 0.000 -0.0038(6) 0.000
    C12 0.0144(7) 0.0098(7) 0.0129(8) 0.000 -0.0046(6) 0.000
    C13 0.0106(5) 0.0100(5) 0.0093(5) -0.0003(3) -0.0004(4) -0.0001(4)
_geom_special_details
;
All e.s.d.'s (except the e.s.d. in the dihedral angle between two l.s. planes)
are estimated using the full covariance matrix. The cell e.s.d.'s are taken
into account individually in the estimation of e.s.d.'s in distances, angles
and torsion angles; correlations between e.s.d.'s in cell parameters are only
used when they are defined by crystal symmetry. An approximate (isotropic)
treatment of cell e.s.d.'s is used for estimating e.s.d.'s involving l.s.
planes.
;
loop_
    _geom_bond_atom_site_label_1
    _geom_bond_atom_site_label_2
    _geom_bond_site_symmetry_2
    _geom_bond_distance
    _geom_bond_publ_flag
    La1 O1 . 2.4076(11) ?
    La1 O2 8_655 2.4701(11) ?
    La1 O1W . 2.4912(10) ?
    La1 O3 . 2.5093(12) ?
    La1 O5 4 2.5585(11) ?
    La1 O4 8_655 2.6089(10) ?
    La1 O6 5_565 2.6538(11) ?
    La1 O6 4 2.6955(11) ?
    La1 O2 . 2.8015(12) ?
    O1 C7 . 1.2643(18) ?
    O2 C8 . 1.2708(17) ?
    O2 La1 8_665 2.4701(11) ?
    O3 C8 . 1.2628(17) ?
    O4 C7 . 1.2604(17) ?
    O4 La1 8_665 2.6089(10) ?
    O5 C13 . 1.2651(17) ?
    O5 La1 4_455 2.5585(11) ?
    O6 C13 . 1.2771(17) ?
    O6 La1 5_565 2.6538(11) ?
    O6 La1 4_455 2.6955(11) ?
    O1W H1OW . 0.84 ?
    O1W H2OW . 0.84 ?
    N1 C2 . 1.411(2) ?
    N1 H1N1 . 0.900(10)
                      ?
    N1 H2N1 . 0.910(10)
                      ?
    N2 C11 . 1.377(3) ?
    N2 H1N2 . 0.840(10)
                      ?
    C1 C6 . 1.397(2) ?
    C1 C2 . 1.4016(19) ?
    C1 H1 . 0.93 ?
    C2 C3 . 1.400(2) ?
    C3 C4 . 1.3902(19) ?
    C3 H3 . 0.93 ?
    C4 C5 . 1.3927(18) ?
    C4 C13 . 1.489(2) ?
    C5 C6 . 1.390(2) ?
    C5 H5 . 0.93 ?
    C6 C7 . 1.4953(18) ?
    C8 C9 . 1.4961(19) ?
    C9 C12 . 1.3933(17) ?
    C9 C10 . 1.3949(19) ?
    C10 C11 . 1.4071(18) ?
    C10 H10 . 0.93 ?
    C11 C10 3_655 1.4071(18) ?
    C12 C9 3_655 1.3933(17) ?
    C12 H12 . 0.93 ?
    C13 La1 4_455 3.0017(14) ?
loop_
    _geom_angle_atom_site_label_1
    _geom_angle_atom_site_label_2
    _geom_angle_atom_site_label_3
    _geom_angle_site_symmetry_1
    _geom_angle_site_symmetry_3
    _geom_angle
    _geom_angle_publ_flag
    O1 La1 O2 . 8_655 75.36(4) ?
    O1 La1 O1W . . 132.52(4) ?
    O2 La1 O1W 8_655 . 146.72(4) ?
    O1 La1 O3 . . 104.02(4) ?
    O2 La1 O3 8_655 . 77.64(4) ?
    O1W La1 O3 . . 77.61(4) ?
    O1 La1 O5 . 4 116.44(4) ?
    O2 La1 O5 8_655 4 113.96(4) ?
    O1W La1 O5 . 4 73.40(4) ?
    O3 La1 O5 . 4 139.45(4) ?
    O1 La1 O4 . 8_655 153.93(4) ?
    O2 La1 O4 8_655 8_655 78.67(3) ?
    O1W La1 O4 . 8_655 71.56(4) ?
    O3 La1 O4 . 8_655 67.80(4) ?
    O5 La1 O4 4 8_655 76.42(4) ?
    O1 La1 O6 . 5_565 66.41(4) ?
    O2 La1 O6 8_655 5_565 141.66(3) ?
    O1W La1 O6 . 5_565 69.74(4) ?
    O3 La1 O6 . 5_565 113.64(3) ?
    O5 La1 O6 4 5_565 82.01(4) ?
    O4 La1 O6 8_655 5_565 139.64(3) ?
    O1 La1 O6 . 4 81.54(4) ?
    O2 La1 O6 8_655 4 71.63(4) ?
    O1W La1 O6 . 4 123.26(4) ?
    O3 La1 O6 . 4 146.29(3) ?
    O5 La1 O6 4 4 49.86(3) ?
    O4 La1 O6 8_655 4 92.45(3) ?
    O6 La1 O6 5_565 4 99.18(3) ?
    O1 La1 O2 . . 72.86(4) ?
    O2 La1 O2 8_655 . 104.59(4) ?
    O1W La1 O2 . . 74.31(4) ?
    O3 La1 O2 . . 48.55(3) ?
    O5 La1 O2 4 . 141.45(3) ?
    O4 La1 O2 8_655 . 112.21(3) ?
    O6 La1 O2 5_565 . 67.38(3) ?
    O6 La1 O2 4 . 154.13(3) ?
    C7 O1 La1 . . 155.94(10) ?
    C8 O2 La1 . 8_665 164.67(10) ?
    C8 O2 La1 . . 86.55(8) ?
    La1 O2 La1 8_665 . 107.35(4) ?
    C8 O3 La1 . . 100.39(9) ?
    C7 O4 La1 . 8_665 114.46(9) ?
    C13 O5 La1 . 4_455 97.67(9) ?
    C13 O6 La1 . 5_565 121.94(9) ?
    C13 O6 La1 . 4_455 90.94(8) ?
    La1 O6 La1 5_565 4_455 105.27(4) ?
    La1 O1W H1OW . . 128.6 ?
    La1 O1W H2OW . . 120.9 ?
    H1OW O1W H2OW . . 108.3 ?
    C2 N1 H1N1 . . 115.5(19) ?
    C2 N1 H2N1 . . 116.3(18) ?
    H1N1 N1 H2N1 . . 105(2) ?
    C11 N2 H1N2 . . 117(2) ?
    C6 C1 C2 . . 119.84(13) ?
    C6 C1 H1 . . 120.1 ?
    C2 C1 H1 . . 120.1 ?
    C3 C2 C1 . . 119.43(12) ?
    C3 C2 N1 . . 119.13(12) ?
    C1 C2 N1 . . 121.25(13) ?
    C4 C3 C2 . . 119.92(12) ?
    C4 C3 H3 . . 120.0 ?
    C2 C3 H3 . . 120.0 ?
    C3 C4 C5 . . 120.51(13) ?
    C3 C4 C13 . . 120.55(11) ?
    C5 C4 C13 . . 118.91(12) ?
    C6 C5 C4 . . 119.58(13) ?
    C6 C5 H5 . . 120.2 ?
    C4 C5 H5 . . 120.2 ?
    C5 C6 C1 . . 120.32(12) ?
    C5 C6 C7 . . 117.66(12) ?
    C1 C6 C7 . . 121.98(12) ?
    O4 C7 O1 . . 123.35(13) ?
    O4 C7 C6 . . 119.47(12) ?
    O1 C7 C6 . . 117.12(12) ?
    O3 C8 O2 . . 120.49(13) ?
    O3 C8 C9 . . 118.09(12) ?
    O2 C8 C9 . . 121.33(12) ?
    O3 C8 La1 . . 55.20(8) ?
    O2 C8 La1 . . 68.49(8) ?
    C9 C8 La1 . . 157.57(9) ?
    C12 C9 C10 . . 120.17(13) ?
    C12 C9 C8 . . 116.50(12) ?
    C10 C9 C8 . . 123.28(13) ?
    C9 C10 C11 . . 120.37(14) ?
    C9 C10 H10 . . 119.8 ?
    C11 C10 H10 . . 119.8 ?
    N2 C11 C10 . . 120.59(9) ?
    N2 C11 C10 . 3_655 120.59(9) ?
    C10 C11 C10 . 3_655 118.81(18) ?
    C9 C12 C9 3_655 . 119.99(18) ?
    C9 C12 H12 3_655 . 120.0 ?
    C9 C12 H12 . . 120.0 ?
    O5 C13 O6 . . 121.52(13) ?
    O5 C13 C4 . . 118.50(12) ?
    O6 C13 C4 . . 119.99(12) ?
    O5 C13 La1 . 4_455 57.64(7) ?
    O6 C13 La1 . 4_455 63.88(8) ?
    C4 C13 La1 . 4_455 175.99(9) ?
loop_
    _geom_torsion_atom_site_label_1
    _geom_torsion_atom_site_label_2
    _geom_torsion_atom_site_label_3
    _geom_torsion_atom_site_label_4
    _geom_torsion_site_symmetry_1
    _geom_torsion_site_symmetry_2
    _geom_torsion_site_symmetry_3
    _geom_torsion_site_symmetry_4
    _geom_torsion
    _geom_torsion_publ_flag
    O2 La1 O1 C7 8_655 . . . 81.4(3) ?
    O1W La1 O1 C7 . . . . -77.4(3) ?
    O3 La1 O1 C7 . . . . 8.5(3) ?
    O5 La1 O1 C7 4 . . . -168.8(2) ?
    O4 La1 O1 C7 8_655 . . . 76.4(3) ?
    O6 La1 O1 C7 5_565 . . . -101.5(3) ?
    O6 La1 O1 C7 4 . . . 154.5(3) ?
    O2 La1 O1 C7 . . . . -29.2(3) ?
    C13 La1 O1 C7 4 . . . 172.0(3) ?
    C8 La1 O1 C7 . . . . -13.0(3) ?
    O1 La1 O2 C8 . . . . 138.62(9) ?
    O2 La1 O2 C8 8_655 . . . 69.33(7) ?
    O1W La1 O2 C8 . . . . -76.18(9) ?
    O3 La1 O2 C8 . . . . 10.99(8) ?
    O5 La1 O2 C8 4 . . . -110.23(9) ?
    O4 La1 O2 C8 8_655 . . . -14.18(9) ?
    O6 La1 O2 C8 5_565 . . . -150.35(9) ?
    O6 La1 O2 C8 4 . . . 147.23(9) ?
    C13 La1 O2 C8 4 . . . -148.28(9) ?
    O1 La1 O2 La1 . . . 8_665 -47.98(4) ?
    O2 La1 O2 La1 8_655 . . 8_665 -117.27(6) ?
    O1W La1 O2 La1 . . . 8_665 97.22(5) ?
    O3 La1 O2 La1 . . . 8_665 -175.61(7) ?
    O5 La1 O2 La1 4 . . 8_665 63.17(6) ?
    O4 La1 O2 La1 8_655 . . 8_665 159.22(4) ?
    O6 La1 O2 La1 5_565 . . 8_665 23.04(4) ?
    O6 La1 O2 La1 4 . . 8_665 -39.37(10) ?
    C13 La1 O2 La1 4 . . 8_665 25.12(10) ?
    C8 La1 O2 La1 . . . 8_665 173.40(11) ?
    O1 La1 O3 C8 . . . . -62.50(10) ?
    O2 La1 O3 C8 8_655 . . . -133.75(10) ?
    O1W La1 O3 C8 . . . . 68.68(10) ?
    O5 La1 O3 C8 4 . . . 113.71(10) ?
    O4 La1 O3 C8 8_655 . . . 143.60(11) ?
    O6 La1 O3 C8 5_565 . . . 7.57(11) ?
    O6 La1 O3 C8 4 . . . -158.30(8) ?
    O2 La1 O3 C8 . . . . -11.23(8) ?
    C13 La1 O3 C8 4 . . . 152.93(9) ?
    C6 C1 C2 C3 . . . . -3.4(2) ?
    C6 C1 C2 N1 . . . . -178.49(14) ?
    C1 C2 C3 C4 . . . . 6.3(2) ?
    N1 C2 C3 C4 . . . . -178.49(14) ?
    C2 C3 C4 C5 . . . . -3.4(2) ?
    C2 C3 C4 C13 . . . . 174.65(13) ?
    C3 C4 C5 C6 . . . . -2.5(2) ?
    C13 C4 C5 C6 . . . . 179.43(13) ?
    C4 C5 C6 C1 . . . . 5.4(2) ?
    C4 C5 C6 C7 . . . . -172.14(13) ?
    C2 C1 C6 C5 . . . . -2.4(2) ?
    C2 C1 C6 C7 . . . . 174.99(13) ?
    La1 O4 C7 O1 8_665 . . . 29.15(18) ?
    La1 O4 C7 C6 8_665 . . . -147.91(10) ?
    La1 O1 C7 O4 . . . . 42.8(3) ?
    La1 O1 C7 C6 . . . . -140.0(2) ?
    C5 C6 C7 O4 . . . . 147.88(14) ?
    C1 C6 C7 O4 . . . . -29.6(2) ?
    C5 C6 C7 O1 . . . . -29.36(19) ?
    C1 C6 C7 O1 . . . . 153.14(14) ?
    La1 O3 C8 O2 . . . . 21.93(16) ?
    La1 O3 C8 C9 . . . . -154.83(11) ?
    La1 O2 C8 O3 8_665 . . . -174.7(3) ?
    La1 O2 C8 O3 . . . . -19.25(14) ?
    La1 O2 C8 C9 8_665 . . . 1.9(5) ?
    La1 O2 C8 C9 . . . . 157.41(13) ?
    La1 O2 C8 La1 8_665 . . . -155.5(4) ?
    O1 La1 C8 O3 . . . . 120.56(10) ?
    O2 La1 C8 O3 8_655 . . . 45.09(10) ?
    O1W La1 C8 O3 . . . . -104.47(10) ?
    O5 La1 C8 O3 4 . . . -97.27(11) ?
    O4 La1 C8 O3 8_655 . . . -33.35(10) ?
    O6 La1 C8 O3 5_565 . . . -173.07(10) ?
    O6 La1 C8 O3 4 . . . 58.48(19) ?
    O2 La1 C8 O3 . . . . 159.76(15) ?
    C13 La1 C8 O3 4 . . . -82.2(2) ?
    O1 La1 C8 O2 . . . . -39.20(9) ?
    O2 La1 C8 O2 8_655 . . . -114.68(7) ?
    O1W La1 C8 O2 . . . . 95.77(9) ?
    O3 La1 C8 O2 . . . . -159.76(15) ?
    O5 La1 C8 O2 4 . . . 102.97(9) ?
    O4 La1 C8 O2 8_655 . . . 166.88(8) ?
    O6 La1 C8 O2 5_565 . . . 27.17(8) ?
    O6 La1 C8 O2 4 . . . -101.28(16) ?
    C13 La1 C8 O2 4 . . . 118.03(17) ?
    O1 La1 C8 C9 . . . . -159.9(3) ?
    O2 La1 C8 C9 8_655 . . . 124.7(3) ?
    O1W La1 C8 C9 . . . . -24.9(2) ?
    O3 La1 C8 C9 . . . . 79.6(3) ?
    O5 La1 C8 C9 4 . . . -17.7(3) ?
    O4 La1 C8 C9 8_655 . . . 46.2(3) ?
    O6 La1 C8 C9 5_565 . . . -93.5(3) ?
    O6 La1 C8 C9 4 . . . 138.1(2) ?
    O2 La1 C8 C9 . . . . -120.7(3) ?
    C13 La1 C8 C9 4 . . . -2.6(4) ?
    O3 C8 C9 C12 . . . . 1.7(2) ?
    O2 C8 C9 C12 . . . . -175.02(12) ?
    La1 C8 C9 C12 . . . . -64.5(3) ?
    O3 C8 C9 C10 . . . . 179.15(15) ?
    O2 C8 C9 C10 . . . . 2.4(2) ?
    La1 C8 C9 C10 . . . . 112.9(2) ?
    C12 C9 C10 C11 . . . . 3.2(2) ?
    C8 C9 C10 C11 . . . . -174.17(12) ?
    C9 C10 C11 N2 . . . . 178.42(11) ?
    C9 C10 C11 C10 . . . 3_655 -1.58(11) ?
    C10 C9 C12 C9 . . . 3_655 -1.58(11) ?
    C8 C9 C12 C9 . . . 3_655 175.93(14) ?
    La1 O5 C13 O6 4_455 . . . 0.96(15) ?
    La1 O5 C13 C4 4_455 . . . -178.75(10) ?
    La1 O6 C13 O5 5_565 . . . -109.60(13) ?
    La1 O6 C13 O5 4_455 . . . -0.90(14) ?
    La1 O6 C13 C4 5_565 . . . 70.10(15) ?
    La1 O6 C13 C4 4_455 . . . 178.80(11) ?
    La1 O6 C13 La1 5_565 . . 4_455 -108.70(8) ?
    C3 C4 C13 O5 . . . . -138.65(14) ?
    C5 C4 C13 O5 . . . . 39.5(2) ?
    C3 C4 C13 O6 . . . . 41.6(2) ?
    C5 C4 C13 O6 . . . . -140.26(14) ?
loop_
    _geom_hbond_atom_site_label_D
    _geom_hbond_atom_site_label_H
    _geom_hbond_atom_site_label_A
    _geom_hbond_site_symmetry_A
    _geom_hbond_distance_DH
    _geom_hbond_distance_HA
    _geom_hbond_distance_DA
    _geom_hbond_angle_DHA
    O1W H1OW O5 8_665 0.84 2.02 2.8354(16) 164
    O1W H2OW N1 1_655 0.84 2.02 2.817(2) 157
    N1 H1N1 O4 8 0.900(10)
                         2.28(2) 3.0929(17) 150(3)
    N2 H1N2 O4 6_666 0.840(10)
                             2.60(2) 3.1953(12) 129(2)
