# Supplementary material for: Poly[tris­(μ4-5-amino­isophthalato)diaqua­dilanthanum(III)]
Source: Acta Crystallogr Sect E Struct Rep Online. 2008 Jun 28;64(Pt 7):m971–2. doi: 10.1107/S1600536808018849 (PMC2961738; doi:10.1107/S1600536808018849)
Supplement: Supplementary file 2 [file e-64-0m971-Isup2.hkl]

#
# h,k,l, Fc-squared, Fo-squared, sigma(Fo-squared) and status flag
#
data_I
_shelx_title ' dmf in Pbcn (105K)'
_shelx_refln_list_code          4
_shelx_F_calc_maximum      428.98
_exptl_crystal_F_000      1640.00
_reflns_d_resolution_high  0.5529
 
loop_
 _symmetry_equiv_pos_as_xyz
 'x, y, z'
 '-x+1/2, -y+1/2, z+1/2'
 '-x, y, -z+1/2'
 'x+1/2, -y+1/2, -z'
 '-x, -y, -z'
 'x-1/2, y-1/2, -z-1/2'
 'x, -y, z-1/2'
 '-x-1/2, y-1/2, z'
 
_cell_length_a    12.2525
_cell_length_b     8.0521
_cell_length_c    25.6820
_cell_angle_alpha  90.000
_cell_angle_beta   90.000
_cell_angle_gamma  90.000
 
_shelx_F_squared_multiplier     1.000
 
loop_
 _refln_index_h
 _refln_index_k
 _refln_index_l
 _refln_F_squared_calc
 _refln_F_squared_meas
 _refln_F_squared_sigma
 _refln_observed_status
   2   0   0    71604.48    74399.19   1483.83 o
   4   0   0     3164.19     3057.18     74.22 o
   6   0   0    39792.63    38017.88   1342.23 o
   8   0   0    45454.80    45130.05   1310.53 o
  10   0   0    56791.58    56265.00   1129.61 o
  12   0   0    16022.85    15923.03    347.61 o
  14   0   0        9.97       39.75     26.52 o
  16   0   0    18099.45    18380.86    845.25 o
  18   0   0    25303.66    27125.02   1221.62 o
  20   0   0     3506.04     4143.04    300.05 o
  22   0   0      328.74      305.45    112.24 o
   1   1   0     6033.78     6434.15    111.36 o
   3   1   0   137066.75   134839.98   2032.14 o
   5   1   0   153131.09   154588.78   2329.31 o
   7   1   0    11046.97    11031.23    260.57 o
   9   1   0     3257.10     3142.67     59.11 o
  11   1   0     5984.23     6087.95     96.13 o
  13   1   0    34931.06    35325.42    504.97 o
  15   1   0    17679.31    17962.00    397.48 o
  17   1   0     2408.52     2552.82    207.02 o
  19   1   0     2086.47     2363.60    146.25 o
   0   2   0   139544.58   127433.03   5062.37 o
   2   2   0    58586.02    59153.44    968.51 o
   4   2   0     8551.03     9498.75    168.01 o
   6   2   0    10236.30    10198.80    233.23 o
   8   2   0    33985.69    33967.14    509.04 o
  10   2   0    26823.57    26523.57    378.40 o
  12   2   0     2145.32     2041.58     50.85 o
  14   2   0      338.00      279.51     21.89 o
  16   2   0    15200.80    16090.13    367.22 o
  18   2   0    15913.91    17311.70    473.28 o
  20   2   0     4332.84     4827.80    237.25 o
   1   3   0      419.75      344.83     39.33 o
   3   3   0    79359.59    80078.27   1208.54 o
   5   3   0    83382.71    87329.72   1757.44 o
   7   3   0    20720.02    21266.64    313.71 o
   9   3   0     1290.12     1237.53     32.68 o
  11   3   0    11020.93    10687.76    168.59 o
  13   3   0    24445.64    25018.34    392.38 o
  15   3   0    11822.89    11404.12    200.23 o
  17   3   0     2063.45     1975.64     74.25 o
  19   3   0     2002.52     2125.26    101.72 o
  21   3   0     9726.24    10262.86    556.18 o
   0   4   0    98666.02    99608.69   3973.47 o
   2   4   0    44577.28    42227.79   1201.86 o
   4   4   0     1930.81     2291.44     49.65 o
   6   4   0     2102.46     2041.18     46.59 o
   8   4   0    26108.31    25734.46    348.22 o
  10   4   0    15812.89    15385.85    232.50 o
  12   4   0     4412.92     4187.42     87.65 o
  14   4   0      412.52      392.20     26.72 o
  16   4   0     6754.83     6442.93    139.54 o
  18   4   0     9431.54    10198.18    255.71 o
  20   4   0     4655.50     5175.94    183.13 o
   1   5   0     4712.25     5278.57    183.34 o
   3   5   0    26512.52    26389.95    623.43 o
   5   5   0    13039.42    12738.78    194.35 o
   7   5   0      616.81      543.47     25.75 o
   9   5   0       17.78       21.60      8.64 o
  11   5   0      552.69      459.91     39.29 o
  13   5   0     7133.03     6374.08    169.84 o
  15   5   0     1257.22     1190.91     62.88 o
  17   5   0      276.40      255.48     28.49 o
  19   5   0      429.32      450.92     46.15 o
   0   6   0      112.85      215.50     25.28 o
   2   6   0     2030.01     2358.08     60.84 o
   4   6   0     1804.89     1709.82     51.65 o
   6   6   0       22.00       35.26      7.25 o
   8   6   0     1138.19     1189.65     39.37 o
  10   6   0      239.70      253.59     19.95 o
  12   6   0      292.06      279.37     24.19 o
  14   6   0      313.69      304.21     26.69 o
  16   6   0     1543.58     1655.95     62.05 o
  18   6   0     1435.60     1456.58     85.24 o
  20   6   0      591.42      602.55     55.06 o
   1   7   0      306.00      283.66     19.16 o
   3   7   0     1266.47     1351.59     39.57 o
   5   7   0      559.76      582.50     33.32 o
   7   7   0      110.47      157.66     19.34 o
   9   7   0       50.51       45.18     10.37 o
  11   7   0     1251.31     1192.03     45.31 o
  13   7   0       24.69       28.50     14.91 o
  15   7   0      587.72      519.84     40.86 o
  17   7   0       79.84       78.52     23.40 o
  19   7   0        9.13        1.22     19.50 o
   0   8   0     1553.97     1591.98     55.88 o
   2   8   0       14.80        9.76     11.50 o
   4   8   0     4530.83     4679.72    118.30 o
   6   8   0       15.08       30.90     15.67 o
   8   8   0      106.46      157.46     29.52 o
  10   8   0      348.85      259.32     25.55 o
  12   8   0       45.98       85.14     16.81 o
  14   8   0      745.74      683.53     41.52 o
  16   8   0      580.49      545.86     40.27 o
  18   8   0       86.19       43.12     21.97 o
   1   9   0       13.29       45.07     16.73 o
   3   9   0     9797.34     9546.82    266.03 o
   5   9   0     3894.77     3795.31    116.59 o
   7   9   0     1064.38     1148.02     65.11 o
   9   9   0      226.80      206.59     19.77 o
  11   9   0     2436.53     2421.69     70.35 o
  13   9   0     8022.58     7869.71    176.24 o
  15   9   0     3601.19     3599.09    102.77 o
  17   9   0      309.70      215.87     32.99 o
   2  10   0     4076.40     4187.66    146.18 o
   4  10   0      400.58      307.97     36.77 o
   6  10   0     1935.50     1911.35     71.39 o
   8  10   0     7639.17     7568.51    167.18 o
  10  10   0     8226.28     8105.62    155.54 o
  12  10   0     2691.44     2609.84     81.09 o
  14  10   0      263.29      213.60     37.26 o
  16  10   0     3285.09     3114.65     95.65 o
   3  11   0     8138.07     8579.13    217.93 o
   5  11   0     8167.75     8499.70    196.17 o
   7  11   0     1451.39     1501.32     65.11 o
   9  11   0      113.33       89.72     23.27 o
  11  11   0     1547.09     1400.94     57.60 o
  13  11   0     6453.48     6382.30    153.35 o
   4  12   0       27.11       17.96     20.93 o
   6  12   0     3469.24     3517.22    107.61 o
   8  12   0    11330.04    11641.11    258.14 o
  10  12   0     6950.82     6797.98    193.20 o
  12  12   0     1758.35     1802.44     67.39 o
   5  13   0    14485.21    15413.35    416.74 o
   7  13   0     1059.01     1022.45     90.27 o
   9  13   0        1.64       23.98     23.18 o
   6  14   0     2387.05     2575.39    220.01 o
   1   1   1        2.14       18.48      3.24 o
   2   1   1    11030.66    11528.09    127.12 o
   3   1   1     2140.62     2263.85     29.95 o
   4   1   1       23.69       25.90      6.57 o
   5   1   1     1476.74     1549.65     25.51 o
   6   1   1      224.62      199.65      9.92 o
   7   1   1        2.39        5.13      4.58 o
   8   1   1      457.87      432.79     18.80 o
   9   1   1      213.50      210.32      9.62 o
  10   1   1      799.48      858.98     21.32 o
  11   1   1      109.06      139.44      8.54 o
  12   1   1     7283.45     7346.64     83.54 o
  13   1   1     2316.27     2436.74     38.72 o
  14   1   1     4940.14     5095.46     86.99 o
  15   1   1      322.48      396.25     25.08 o
  16   1   1       13.88       43.98     15.32 o
  17   1   1        1.91        8.12     16.57 o
  18   1   1        0.15       -2.34     18.57 o
  19   1   1       11.72       10.90     23.94 o
  20   1   1     1054.90     1238.09     81.12 o
  21   1   1       73.66      143.48     37.47 o
  22   1   1      212.87      219.42     54.76 o
   0   2   1      310.70      349.88     14.88 o
   1   2   1     3979.43     4123.07     44.99 o
   2   2   1    13209.02    13124.91    149.91 o
   3   2   1     1130.23     1033.97     21.10 o
   4   2   1     1431.44     1600.62     28.03 o
   5   2   1     3830.70     4071.81     62.96 o
   6   2   1     1283.06     1434.67     28.28 o
   7   2   1     2959.40     2967.44     49.48 o
   8   2   1    13989.22    14204.25    152.90 o
   9   2   1    10348.54    10177.47    110.96 o
  10   2   1     4550.49     4553.91     53.92 o
  11   2   1     1180.11     1180.69     22.17 o
  12   2   1      391.43      370.86     14.40 o
  13   2   1      578.17      520.13     20.46 o
  14   2   1      162.18      135.97     11.88 o
  15   2   1     1619.69     1615.18     34.95 o
  16   2   1      940.96     1046.25     40.90 o
  17   2   1     1683.61     1752.21     54.23 o
  18   2   1     1069.00     1123.94     50.79 o
  19   2   1     2019.08     2062.75     85.12 o
  20   2   1      272.89      291.29     49.98 o
  21   2   1     1280.57     1387.80    204.35 o
   1   3   1      902.92      901.45     25.37 o
   2   3   1    20972.20    22335.08    234.90 o
   3   3   1    25961.32    26474.03    288.28 o
   4   3   1    34296.48    36214.33    490.77 o
   5   3   1    14077.32    14624.42    207.18 o
   6   3   1     9815.82     9674.81    106.73 o
   7   3   1     9109.33     9067.50     96.39 o
   8   3   1     7728.00     7525.52     87.43 o
   9   3   1      233.26      278.90     11.48 o
  10   3   1     1005.35     1035.21     21.44 o
  11   3   1     2608.65     2460.80     38.15 o
  12   3   1     7039.76     6717.82     84.69 o
  13   3   1     2663.97     2705.69     46.00 o
  14   3   1    10434.40    10388.08    129.16 o
  15   3   1     3035.87     2970.33     53.13 o
  16   3   1     2115.33     2169.90     47.81 o
  17   3   1       42.66       60.48     15.75 o
  18   3   1        0.18       37.52     16.38 o
  19   3   1        4.61       31.18     18.70 o
  20   3   1     2094.76     2277.22    113.58 o
  21   3   1      552.28      613.34     81.46 o
   0   4   1     2100.64     1757.22     74.86 o
   1   4   1    28844.44    29495.51    454.55 o
   2   4   1    14572.18    15561.80    293.28 o
   3   4   1    25182.65    25876.45    333.55 o
   4   4   1     3778.12     4036.93     55.67 o
   5   4   1     1504.26     1495.60     24.59 o
   6   4   1     1841.07     1763.28     36.83 o
   7   4   1    26681.74    27194.35    293.72 o
   8   4   1    11177.11    10822.24    114.75 o
   9   4   1    25122.22    24155.33    239.60 o
  10   4   1     9540.88     8929.67    111.22 o
  11   4   1     3162.07     3274.95     51.83 o
  12   4   1      943.51      909.14     24.57 o
  13   4   1      512.57      434.02     23.15 o
  14   4   1      211.01      195.33     14.62 o
  15   4   1     1516.07     1493.39     36.87 o
  16   4   1     1743.11     1724.68     42.04 o
  17   4   1     6607.08     6804.60    107.22 o
  18   4   1     3342.14     3474.85     83.22 o
  19   4   1     6888.14     7263.84    162.44 o
  20   4   1     1719.27     1658.31    119.46 o
  21   4   1     1359.80     1370.07    141.32 o
   1   5   1     2604.34     2548.68     73.44 o
   2   5   1    13328.15    13318.27    236.62 o
   3   5   1     5253.80     5607.41     91.44 o
   4   5   1    30694.18    30356.24    331.29 o
   5   5   1    19158.59    19181.92    194.16 o
   6   5   1    20894.16    20573.63    198.23 o
   7   5   1     4169.27     4123.87     56.40 o
   8   5   1     1496.49     1308.41     30.88 o
   9   5   1       24.89       13.07      6.28 o
  10   5   1     4017.67     3858.40     60.72 o
  11   5   1     6429.77     5916.66     82.38 o
  12   5   1    17514.61    16387.74    204.87 o
  13   5   1     7924.69     7406.42    108.73 o
  14   5   1    14680.71    14179.96    189.43 o
  15   5   1     2715.00     2700.44     56.21 o
  16   5   1     5897.06     5922.98     98.91 o
  17   5   1       12.42        4.60     10.85 o
  18   5   1        8.16        4.82     12.21 o
  19   5   1      249.20      205.39     25.15 o
  20   5   1     4148.51     4233.45    113.30 o
   0   6   1    13964.00    13985.43    273.02 o
   1   6   1    35908.09    36791.77    454.23 o
   2   6   1     5400.79     5550.03     84.32 o
   3   6   1     8125.44     8252.51    107.84 o
   4   6   1     4702.38     4715.77     72.36 o
   5   6   1       32.34       40.42      7.96 o
   6   6   1      706.28      766.77     16.07 o
   7   6   1    38559.92    37310.56    371.41 o
   8   6   1    26958.17    25149.14    247.17 o
   9   6   1    24990.96    24148.44    248.58 o
  10   6   1    11026.36    10462.44    122.56 o
  11   6   1    11325.41    10983.54    132.97 o
  12   6   1     2094.30     1891.83     40.02 o
  13   6   1       18.48       31.63      9.88 o
  14   6   1     1234.69     1157.11     33.14 o
  15   6   1     2985.47     2789.57     54.75 o
  16   6   1     1701.77     1612.15     48.16 o
  17   6   1    10225.97    10120.99    153.25 o
  18   6   1     5550.84     5636.85     99.36 o
  19   6   1     7999.66     8390.59    135.23 o
  20   6   1     1181.79     1117.97     50.36 o
   1   7   1      215.77      302.12     12.71 o
   2   7   1    17321.35    17945.26    186.70 o
   3   7   1     9692.16     9943.90    119.33 o
   4   7   1    35183.66    35541.64    392.71 o
   5   7   1    20697.86    20756.25    248.09 o
   6   7   1    19003.14    18907.94    228.72 o
   7   7   1     7491.23     7431.76    100.63 o
   8   7   1     5326.76     5134.96     74.37 o
   9   7   1      206.67      168.16     10.63 o
  10   7   1      237.67      212.43     12.75 o
  11   7   1     7024.20     6847.26     98.95 o
  12   7   1    12785.34    12264.41    160.44 o
  13   7   1    10316.01     9864.21    135.23 o
  14   7   1     9642.41     9228.47    129.47 o
  15   7   1     3823.99     3617.33     92.10 o
  16   7   1     3929.20     3886.92     75.26 o
  17   7   1      167.04      165.36     18.05 o
  18   7   1        8.38       27.05     14.02 o
  19   7   1      139.06       82.29     16.68 o
   0   8   1     9200.13     9250.94    137.76 o
   1   8   1    37158.78    38506.91    360.68 o
   2   8   1     5664.18     6043.65     87.01 o
   3   8   1     9053.23     9300.02    149.12 o
   4   8   1      899.03      895.98     32.42 o
   5   8   1      530.29      474.55     24.89 o
   6   8   1     3803.96     3824.34     70.33 o
   7   8   1     9194.05     9057.55    129.15 o
   8   8   1     7648.00     7497.98    112.18 o
   9   8   1    19706.25    19223.87    231.21 o
  10   8   1     9501.11     9245.18    122.07 o
  11   8   1    10135.26     9826.13    139.54 o
  12   8   1      196.56      150.12     14.65 o
  13   8   1      647.37      675.33     32.38 o
  14   8   1      135.47      108.92     15.02 o
  15   8   1     1958.98     1784.36     60.17 o
  16   8   1     3142.60     3036.10     67.88 o
  17   8   1     8739.93     8679.94    138.38 o
  18   8   1     2396.52     2235.87     55.81 o
   1   9   1     1366.56     1332.24     34.50 o
   2   9   1    12563.20    12978.16    199.54 o
   3   9   1     2888.33     2904.20     73.40 o
   4   9   1    23783.48    23999.25    385.19 o
   5   9   1     7420.93     7470.41    144.69 o
   6   9   1    15346.93    15391.26    211.78 o
   7   9   1     2796.92     2767.97     57.36 o
   8   9   1      654.12      636.44     28.74 o
   9   9   1       27.12       49.21     10.48 o
  10   9   1     1141.68     1137.34     33.63 o
  11   9   1     2579.55     2561.44     53.42 o
  12   9   1     8986.83     8666.94    139.28 o
  13   9   1     4927.44     4768.74     85.85 o
  14   9   1     7971.29     7598.63    122.22 o
  15   9   1     2759.95     2557.26     61.18 o
  16   9   1     2081.47     2030.81     54.30 o
  17   9   1      325.56      246.26     22.78 o
   0  10   1     6844.41     6838.86    206.60 o
   1  10   1     8142.78     8580.38    189.81 o
   2  10   1     3902.32     3938.83     98.80 o
   3  10   1     1969.79     1944.53     58.96 o
   4  10   1       62.67       51.49     16.27 o
   5  10   1       74.61       78.09     15.80 o
   6  10   1     1090.31     1066.07     45.44 o
   7  10   1     4416.94     4311.90     84.15 o
   8  10   1     7141.33     7232.41    118.44 o
   9  10   1     8840.11     8982.54    135.55 o
  10  10   1     3619.80     3663.19     63.53 o
  11  10   1     3407.43     3458.42     67.97 o
  12  10   1      694.22      618.97     27.90 o
  13  10   1      590.31      493.44     25.92 o
  14  10   1      195.14      161.63     18.09 o
  15  10   1      787.34      696.57     33.06 o
  16  10   1     1353.45     1230.27     43.20 o
   1  11   1      228.22      219.08     67.38 o
   2  11   1     1485.85     1486.24     71.53 o
   3  11   1     1898.03     1913.15     65.35 o
   4  11   1     9136.99     9330.90    156.14 o
   5  11   1     3154.52     3371.68     72.16 o
   6  11   1     6083.50     6157.11    109.51 o
   7  11   1     2165.26     2248.98     57.12 o
   8  11   1      182.24      160.36     19.20 o
   9  11   1        7.34       -0.56     11.99 o
  10  11   1     1246.16     1249.27     36.59 o
  11  11   1      687.42      687.19     30.50 o
  12  11   1     2507.37     2440.24     55.73 o
  13  11   1     3561.09     3734.96     74.63 o
  14  11   1     2771.72     2700.54     63.71 o
   3  12   1      752.56      824.76     57.77 o
   4  12   1       79.23       62.17     17.53 o
   5  12   1       67.38       50.52     16.06 o
   6  12   1      100.55      102.90     18.34 o
   7  12   1      814.15      842.98     39.89 o
   8  12   1      904.19     1020.05     41.21 o
   9  12   1     3542.75     3760.78     90.10 o
  10  12   1     1140.84     1115.23     49.59 o
  11  12   1      920.21      942.59     34.68 o
  12  12   1        2.87       12.59     12.87 o
   4  13   1     1090.66     1364.01    159.71 o
   5  13   1      299.31      347.72     39.21 o
   6  13   1      169.53      161.48     23.45 o
   7  13   1      117.11      147.50     23.39 o
   8  13   1      128.46      135.63     23.27 o
   9  13   1       14.09        5.23     15.72 o
   6  14   1        5.33       25.13     61.24 o
   0   0   2    57991.20       -6.84      3.42 o
   1   0   2   143726.00   128654.06   6616.30 o
   2   0   2    66820.72    68586.97    970.90 o
   3   0   2     5990.53     5620.03     82.00 o
   4   0   2     3603.57     3403.86     66.34 o
   5   0   2      297.70      268.94     14.80 o
   6   0   2      464.69      403.89     19.22 o
   7   0   2    62652.88    62584.37   1462.48 o
   8   0   2    11061.49    10718.44    238.99 o
   9   0   2    38523.73    37987.03    633.21 o
  10   0   2    15188.65    15071.19    228.94 o
  11   0   2    69395.13    68866.26    915.01 o
  12   0   2     4557.52     5143.25     88.90 o
  13   0   2     2634.79     2766.43     69.11 o
  14   0   2     3622.53     3680.44     96.87 o
  15   0   2     9517.19     9921.45    238.85 o
  16   0   2     1780.85     2060.31    102.48 o
  17   0   2    19200.86    20746.42    921.66 o
  18   0   2     1911.66     2355.58    209.13 o
  19   0   2    14304.19    15762.25    549.37 o
  20   0   2      141.25      297.03     67.75 o
  21   0   2     2334.46     2752.30    172.81 o
  22   0   2       14.17       20.22     49.22 o
   1   1   2     3061.25     3003.51     33.97 o
   2   1   2    59820.36    63248.28    703.17 o
   3   1   2     1863.11     1748.58     26.36 o
   4   1   2    91247.37    90430.95   1003.17 o
   5   1   2    24054.94    24349.02    289.46 o
   6   1   2    67956.86    68285.38    829.06 o
   7   1   2     8619.83     8893.33    141.76 o
   8   1   2     3069.98     2993.87     55.30 o
   9   1   2      500.10      463.29     13.52 o
  10   1   2    15356.66    14842.81    147.92 o
  11   1   2     3378.84     3450.12     43.50 o
  12   1   2    34672.15    34358.81    344.92 o
  13   1   2     3301.10     3452.46     50.70 o
  14   1   2    24972.05    25848.12    345.52 o
  15   1   2     2269.66     2582.76     60.89 o
  16   1   2    13433.09    14486.20    253.84 o
  17   1   2       64.77      163.02     23.10 o
  18   1   2       37.54       72.40     23.74 o
  19   1   2       76.64       15.13     24.38 o
  20   1   2     3785.80     4268.80    153.03 o
  21   1   2      749.43      819.62     80.43 o
  22   1   2     7849.56     8806.33    517.46 o
   0   2   2     9967.37    11272.23    188.98 o
   1   2   2    20201.19    19802.91    296.59 o
   2   2   2       38.27       59.38      4.51 o
   3   2   2    14172.42    13955.48    167.97 o
   4   2   2     2393.95     2482.78     39.30 o
   5   2   2    15718.39    17473.63    231.59 o
   6   2   2     3001.27     2924.33     47.28 o
   7   2   2    21245.62    21503.15    248.94 o
   8   2   2     8533.52     8144.46     92.86 o
   9   2   2    47474.39    46965.43    449.87 o
  10   2   2     6222.13     6162.79     68.87 o
  11   2   2    27928.13    27109.59    275.39 o
  12   2   2      243.60      275.70     12.93 o
  13   2   2      312.59      301.99     15.04 o
  14   2   2       12.73       20.02      8.25 o
  15   2   2    10701.94    11091.98    142.18 o
  16   2   2     1698.84     1751.02     49.12 o
  17   2   2    15726.37    16522.89    290.09 o
  18   2   2     2392.09     2642.22     77.18 o
  19   2   2     6983.38     8065.37    204.89 o
  20   2   2      956.15     1109.64     87.58 o
  21   2   2     2452.87     2941.27    144.44 o
   1   3   2      309.89      385.34     10.90 o
   2   3   2    17044.80    17884.56    183.55 o
   3   3   2     3094.72     3089.58     41.48 o
   4   3   2    41877.23    41189.68    480.67 o
   5   3   2    18759.72    20246.32    281.99 o
   6   3   2    41121.93    41332.98    445.92 o
   7   3   2     3250.04     3330.79     42.11 o
   8   3   2     6064.37     6051.02     72.77 o
   9   3   2     1254.01     1110.32     21.64 o
  10   3   2     8153.84     7898.64     88.55 o
  11   3   2     4023.64     3807.00     52.01 o
  12   3   2    18705.89    18113.21    198.09 o
  13   3   2     3056.45     3010.52     49.28 o
  14   3   2    18964.70    18857.41    216.64 o
  15   3   2     1938.88     1900.85     41.45 o
  16   3   2     6534.44     6673.71     99.60 o
  17   3   2      378.66      350.85     30.22 o
  18   3   2       28.24       32.84     15.91 o
  19   3   2      176.50      155.98     27.49 o
  20   3   2     2510.60     2818.44    116.34 o
  21   3   2     1987.42     2243.00    116.29 o
   0   4   2      629.76      886.02     47.55 o
   1   4   2    53388.97    55285.85    991.13 o
   2   4   2    15386.90    16134.16    303.24 o
   3   4   2    11796.96    12009.16    152.40 o
   4   4   2      850.69      913.85     18.50 o
   5   4   2     1880.41     2007.33     30.36 o
   6   4   2       34.86       20.50      4.95 o
   7   4   2    17668.71    17216.99    186.04 o
   8   4   2     5899.86     5745.03     69.00 o
   9   4   2    29083.08    27427.24    277.87 o
  10   4   2     2053.24     1930.70     32.78 o
  11   4   2    11267.37    11025.02    127.62 o
  12   4   2      729.56      636.28     20.87 o
  13   4   2     1582.53     1473.32     32.30 o
  14   4   2      164.19      135.56     13.64 o
  15   4   2     2933.32     2863.70     55.99 o
  16   4   2      343.34      310.90     20.47 o
  17   4   2     4511.43     4466.73     79.09 o
  18   4   2      837.01      853.33     46.28 o
  19   4   2     4338.61     4369.02    113.01 o
  20   4   2      745.54      834.26     54.58 o
  21   4   2      637.41      579.41     78.70 o
   1   5   2      640.93      719.41     29.82 o
   2   5   2     5394.60     5425.65    108.62 o
   3   5   2     2856.56     2806.72     53.74 o
   4   5   2     8685.88     8554.05     97.54 o
   5   5   2      333.01      394.81     11.27 o
   6   5   2     7482.05     7288.63     80.43 o
   7   5   2     5808.03     5452.63     73.80 o
   8   5   2      772.55      790.43     18.88 o
   9   5   2       58.71       43.31      6.74 o
  10   5   2        6.69       21.97      6.63 o
  11   5   2      841.89      786.75     23.00 o
  12   5   2     3858.00     3654.37     57.04 o
  13   5   2      922.80      942.32     29.79 o
  14   5   2     6897.89     6620.81    101.64 o
  15   5   2      406.83      333.35     24.64 o
  16   5   2      780.47      715.07     28.81 o
  17   5   2        1.12        2.24     10.91 o
  18   5   2      130.53       81.78     15.23 o
  19   5   2      212.22      154.66     25.45 o
  20   5   2     1671.74     1690.97     62.13 o
   0   6   2        2.97       51.64     12.54 o
   1   6   2     1587.39     1583.89     35.92 o
   2   6   2       13.15       29.76      7.05 o
   3   6   2      130.60      135.79     10.79 o
   4   6   2       49.22       65.95      9.41 o
   5   6   2      821.56      833.03     25.10 o
   6   6   2      806.66      830.45     16.99 o
   7   6   2     1674.20     1638.46     30.86 o
   8   6   2       49.49       67.78      7.84 o
   9   6   2     4064.06     3708.28     53.00 o
  10   6   2      563.91      586.15     18.80 o
  11   6   2       37.79       25.24      8.02 o
  12   6   2      203.10      189.45     15.32 o
  13   6   2        8.45       11.96      9.09 o
  14   6   2      287.12      280.53     19.10 o
  15   6   2       44.08       42.52     11.60 o
  16   6   2      259.70      208.40     18.76 o
  17   6   2      431.10      359.68     26.87 o
  18   6   2        1.70       53.95     14.87 o
  19   6   2      344.36      277.63     24.39 o
  20   6   2      281.44      263.07     29.72 o
   1   7   2      287.53      327.43     13.52 o
   2   7   2      239.12      261.69     13.39 o
   3   7   2      191.28      199.77     12.10 o
   4   7   2      977.55      987.95     26.40 o
   5   7   2     1216.42     1268.86     33.08 o
   6   7   2      130.49      119.11     12.44 o
   7   7   2      345.92      349.04     19.15 o
   8   7   2     1196.99     1184.44     25.31 o
   9   7   2        0.06       -0.61      6.41 o
  10   7   2       32.50       26.09      7.53 o
  11   7   2       34.26       45.08     10.37 o
  12   7   2      517.70      483.46     22.25 o
  13   7   2      269.81      283.14     18.48 o
  14   7   2     1059.50      999.70     32.31 o
  15   7   2      219.93      164.89     17.59 o
  16   7   2       51.54       53.77     14.41 o
  17   7   2       13.96        7.71     12.18 o
  18   7   2       52.29       30.36     14.37 o
  19   7   2       12.78       31.13     14.39 o
   0   8   2      203.02      164.89     15.97 o
   1   8   2     1371.76     1374.00     28.02 o
   2   8   2        2.03       20.05      8.45 o
   3   8   2      792.01      846.99     28.65 o
   4   8   2       57.32       38.66     10.72 o
   5   8   2     1243.06     1238.88     34.39 o
   6   8   2      460.24      459.59     23.75 o
   7   8   2      108.85      129.84     16.14 o
   8   8   2       39.26       82.38     12.88 o
   9   8   2      230.69      251.97     17.91 o
  10   8   2      130.57      129.73     13.19 o
  11   8   2      276.44      221.66     20.42 o
  12   8   2       21.74       34.09     10.91 o
  13   8   2       77.04       58.99     12.90 o
  14   8   2        4.54        0.64     10.54 o
  15   8   2     1121.60     1009.94     65.01 o
  16   8   2        6.49       19.82     13.00 o
  17   8   2      723.49      700.76     32.52 o
  18   8   2        0.74       19.51     14.97 o
   1   9   2        1.90       17.46      9.22 o
   2   9   2     2831.19     2904.00     64.15 o
   3   9   2      814.47      868.95     35.92 o
   4   9   2     5002.00     4992.80     99.86 o
   5   9   2     1052.88     1118.14     41.71 o
   6   9   2     3214.52     3172.43     67.03 o
   7   9   2       10.12       19.17     11.07 o
   8   9   2     1883.55     1963.32     47.14 o
   9   9   2       52.17       23.97      9.74 o
  10   9   2     1545.74     1470.57     35.20 o
  11   9   2      951.21      886.62     28.95 o
  12   9   2      447.45      391.65     22.87 o
  13   9   2     1756.13     1883.95     63.61 o
  14   9   2     1362.15     1282.25     40.03 o
  15   9   2      340.92      315.33     32.15 o
  16   9   2      962.03      825.00     34.21 o
  17   9   2       11.75       -4.78     13.48 o
   0  10   2     2836.45     3054.70    102.65 o
   1  10   2    10049.65    10488.22    227.32 o
   2  10   2      484.12      505.66     32.04 o
   3  10   2     4828.19     4968.83    107.52 o
   4  10   2      288.81      286.01     24.72 o
   5  10   2      235.07      242.23     23.44 o
   6  10   2       10.23       24.91     13.13 o
   7  10   2     2503.18     2432.32     58.26 o
   8  10   2     1865.47     1890.90     49.37 o
   9  10   2     4029.01     3977.94     76.01 o
  10  10   2      857.64      876.67     29.77 o
  11  10   2     4912.02     4883.75     83.14 o
  12  10   2      120.12      116.17     21.57 o
  13  10   2      170.91      130.09     17.88 o
  14  10   2       11.73       17.62     11.94 o
  15  10   2     2386.56     2329.23     58.50 o
  16  10   2      685.22      638.93     36.76 o
   1  11   2        2.03       27.60     25.43 o
   2  11   2     5198.37     5497.27    183.69 o
   3  11   2      572.41      572.31     35.47 o
   4  11   2     7789.21     8240.68    150.13 o
   5  11   2     1876.65     1967.14     54.54 o
   6  11   2     8821.24     8956.65    145.21 o
   7  11   2      439.04      394.63     26.48 o
   8  11   2     1944.47     2044.13     54.60 o
   9  11   2       23.72       24.92     12.96 o
  10  11   2      925.11      927.40     31.77 o
  11  11   2      194.30      191.63     18.37 o
  12  11   2     2716.18     2586.87     57.95 o
  13  11   2      455.40      439.02     26.29 o
  14  11   2     3738.12     3530.81     75.78 o
   2  12   2     1311.33     1426.00    152.82 o
   3  12   2     2901.93     2897.92    120.66 o
   4  12   2      396.21      425.08     39.99 o
   5  12   2      200.93      227.81     22.99 o
   6  12   2      629.98      600.08     34.39 o
   7  12   2     5485.31     5688.24    111.90 o
   8  12   2     2471.83     2463.27     65.80 o
   9  12   2     4449.47     4504.69     96.79 o
  10  12   2     1192.17     1214.93     48.93 o
  11  12   2     4526.61     4463.65     83.15 o
  12  12   2      140.04      110.44     16.78 o
   4  13   2    12185.01    12877.35    360.11 o
   5  13   2     1364.43     1413.49     70.13 o
   6  13   2     7375.22     7860.56    161.38 o
   7  13   2     1382.06     1386.13     54.61 o
   8  13   2     1851.13     1914.39     58.59 o
   9  13   2      182.25      156.22     22.45 o
   6  14   2      792.79      876.33    140.53 o
   1   1   3     8182.80     8966.19     94.18 o
   2   1   3    19123.46    20414.41    195.71 o
   3   1   3     5726.11     5408.38     66.46 o
   4   1   3     3934.59     4030.96     53.49 o
   5   1   3       25.72        2.91      5.92 o
   6   1   3     3033.50     3141.78     66.83 o
   7   1   3     1569.18     1549.95     34.72 o
   8   1   3      431.09      383.68     17.23 o
   9   1   3      814.77      823.48     17.10 o
  10   1   3      716.71      701.98     16.04 o
  11   1   3       42.85       54.19      6.81 o
  12   1   3       58.48       84.47      8.61 o
  13   1   3     2376.86     2398.57     39.59 o
  14   1   3      541.71      588.22     24.09 o
  15   1   3      728.75      755.06     32.17 o
  16   1   3      444.86      469.45     35.02 o
  17   1   3      104.42       81.81     19.90 o
  18   1   3       60.99       58.62     22.86 o
  19   1   3      139.43      154.58     31.14 o
  20   1   3       77.97      151.13     45.83 o
  21   1   3      222.03      246.84     50.33 o
  22   1   3       18.88       19.46     39.57 o
   0   2   3    12126.89    13311.54    191.94 o
   1   2   3     5462.80     5986.06     89.52 o
   2   2   3    46171.33    48383.40    539.37 o
   3   2   3     4159.65     4558.09     60.23 o
   4   2   3      515.94      715.65     17.02 o
   5   2   3      946.79     1066.56     23.33 o
   6   2   3     4064.77     4221.65     66.35 o
   7   2   3     5554.64     5707.79     75.64 o
   8   2   3    12632.82    11989.20    127.19 o
   9   2   3     3457.75     3418.11     42.93 o
  10   2   3    11417.65    11275.22    118.85 o
  11   2   3      191.99      192.59     10.53 o
  12   2   3     1292.26     1287.81     24.99 o
  13   2   3      110.77       99.34      9.98 o
  14   2   3       89.10       91.33     10.97 o
  15   2   3       75.89       69.61     12.50 o
  16   2   3     3191.85     3417.27     74.45 o
  17   2   3      180.86      222.57     25.11 o
  18   2   3     2699.81     2951.63     89.93 o
  19   2   3       90.89      102.49     39.84 o
  20   2   3     2204.54     2255.45    102.42 o
  21   2   3       10.66        2.37     34.02 o
   1   3   3     3085.82     3332.31     49.18 o
   2   3   3      133.35      109.12      5.03 o
   3   3   3    74790.31    77364.30    933.60 o
   4   3   3     7990.95     8246.08    104.82 o
   5   3   3    23476.01    24136.84    288.69 o
   6   3   3     1616.02     1643.97     29.35 o
   7   3   3    18576.07    18958.40    171.02 o
   8   3   3      489.68      491.93     13.67 o
   9   3   3      435.36      467.55     14.78 o
  10   3   3      121.50      130.77      8.81 o
  11   3   3     2033.62     2077.52     33.54 o
  12   3   3     1153.61     1163.59     26.00 o
  13   3   3    11984.09    11671.78    140.45 o
  14   3   3     2103.15     1966.35     38.84 o
  15   3   3     5748.87     5697.90     86.88 o
  16   3   3     1232.39     1142.48     44.83 o
  17   3   3      202.41      180.41     21.77 o
  18   3   3       68.98       50.32     17.16 o
  19   3   3      481.47      511.58     45.69 o
  20   3   3      129.84      146.06     33.03 o
  21   3   3     1662.77     1718.12    109.88 o
   0   4   3    37605.36    37436.90   1075.36 o
   1   4   3     2869.86     2914.01     68.42 o
   2   4   3    47537.29    48989.70    878.24 o
   3   4   3      225.59      304.90      9.38 o
   4   4   3     5179.67     5471.38     75.66 o
   5   4   3     2356.13     2437.91     39.50 o
   6   4   3     5143.04     5158.23     65.62 o
   7   4   3      501.52      478.27     17.91 o
   8   4   3    36222.03    35263.85    362.03 o
   9   4   3      744.30      652.36     16.95 o
  10   4   3    24441.16    23432.68    248.45 o
  11   4   3        4.13       14.09      6.91 o
  12   4   3     3863.36     3786.68     59.73 o
  13   4   3       10.82       14.24      8.52 o
  14   4   3      220.05      216.99     16.31 o
  15   4   3        3.97       13.11     10.22 o
  16   4   3     5667.39     5486.51     90.06 o
  17   4   3      399.80      344.82     21.87 o
  18   4   3    10089.99    10502.15    203.11 o
  19   4   3      362.08      362.05     35.85 o
  20   4   3     3813.42     4123.92    123.49 o
  21   4   3      174.46      148.70     33.48 o
   1   5   3    12462.17    12972.07    252.50 o
   2   5   3      572.55      490.42     21.86 o
   3   5   3    53101.71    54216.09    722.94 o
   4   5   3     1495.21     1532.79     21.96 o
   5   5   3    37535.01    37598.34    349.42 o
   6   5   3      275.54      305.97     11.22 o
   7   5   3    16873.36    16501.04    186.27 o
   8   5   3       17.24       18.84      6.28 o
   9   5   3      298.82      245.25     14.89 o
  10   5   3      227.47      180.96     11.50 o
  11   5   3    12095.52    11797.51    140.84 o
  12   5   3      658.59      629.84     26.15 o
  13   5   3    24419.34    23553.87    307.78 o
  14   5   3      648.81      652.21     26.47 o
  15   5   3    14478.90    13941.22    181.42 o
  16   5   3       76.15       60.75     12.70 o
  17   5   3      479.39      424.26     24.32 o
  18   5   3       17.47       29.46     12.84 o
  19   5   3     1899.56     1987.55     65.75 o
  20   5   3      174.55      125.22     24.06 o
   0   6   3    59813.39    59990.97   1080.63 o
   1   6   3     5668.30     5852.43     87.48 o
   2   6   3    16050.72    16358.65    188.23 o
   3   6   3      529.59      597.59     21.83 o
   4   6   3     7861.27     7833.04     96.09 o
   5   6   3     1969.61     1982.41     35.74 o
   6   6   3    25966.47    25658.26    233.21 o
   7   6   3     2558.93     2433.76     42.36 o
   8   6   3    25233.82    24965.31    258.94 o
   9   6   3     3449.26     3300.29     50.20 o
  10   6   3    30738.46    29226.70    307.28 o
  11   6   3      649.71      599.06     19.98 o
  12   6   3     7772.12     7361.93    108.16 o
  13   6   3       49.71       37.13     10.50 o
  14   6   3     1570.02     1395.73     46.95 o
  15   6   3        2.77        3.91     10.09 o
  16   6   3     6629.92     6264.05    104.53 o
  17   6   3      356.63      343.88     23.84 o
  18   6   3    15742.40    16139.99    239.86 o
  19   6   3      537.95      490.91     28.54 o
  20   6   3     8129.81     8749.99    190.66 o
   1   7   3    14587.71    14319.58    147.70 o
   2   7   3       51.03       69.79      8.68 o
   3   7   3    36827.14    37857.09    414.59 o
   4   7   3     8590.39     8537.28    109.85 o
   5   7   3    40909.20    41353.47    452.00 o
   6   7   3     3605.82     3610.02     60.95 o
   7   7   3    15841.09    15486.43    200.44 o
   8   7   3      149.93      128.54      9.44 o
   9   7   3        6.00       27.06      8.06 o
  10   7   3      874.17      824.61     24.59 o
  11   7   3    15560.21    14919.07    181.91 o
  12   7   3     2150.61     2000.29     43.03 o
  13   7   3    20367.97    19615.15    242.38 o
  14   7   3     1327.45     1196.93     36.40 o
  15   7   3    18440.31    18137.79    248.18 o
  16   7   3      391.39      357.85     23.47 o
  17   7   3      922.48      773.88     32.80 o
  18   7   3       78.33       58.09     15.31 o
  19   7   3     2110.01     2008.59     61.06 o
   0   8   3    31420.72    33008.34    453.29 o
   1   8   3       10.04       21.76      8.10 o
   2   8   3    27537.86    27352.43    306.30 o
   3   8   3      258.55      269.27     17.05 o
   4   8   3      374.43      438.15     22.25 o
   5   8   3      223.69      221.43     16.88 o
   6   8   3    10174.60    10123.96    147.80 o
   7   8   3      588.29      552.76     25.26 o
   8   8   3    23919.72    23535.57    282.63 o
   9   8   3     1491.90     1444.06     36.25 o
  10   8   3    22092.17    21640.34    253.71 o
  11   8   3       78.12       59.75     14.26 o
  12   8   3     4428.34     4168.08     75.95 o
  13   8   3        3.12       18.26     10.40 o
  14   8   3      884.03      748.98     33.95 o
  15   8   3        5.29       13.16     11.81 o
  16   8   3     8001.09     7960.24    127.97 o
  17   8   3      862.14      800.68     34.26 o
  18   8   3     9903.35    10194.19    179.47 o
   1   9   3     3895.48     3915.00     67.75 o
   2   9   3      505.46      530.53     23.20 o
   3   9   3    14294.13    14887.77    223.92 o
   4   9   3      603.21      625.34     30.03 o
   5   9   3    19668.54    19669.10    287.64 o
   6   9   3      292.56      312.75     24.29 o
   7   9   3     9621.97     9611.47    144.34 o
   8   9   3      185.69      151.00     16.90 o
   9   9   3       91.63       82.71     11.91 o
  10   9   3       70.56       50.32     10.37 o
  11   9   3     7320.71     7019.82    101.13 o
  12   9   3       26.07       20.00     11.27 o
  13   9   3    15662.73    15233.19    223.78 o
  14   9   3       44.31       26.72     14.17 o
  15   9   3     8438.27     8287.05    132.30 o
  16   9   3      133.20      110.97     17.14 o
  17   9   3     1418.95     1404.92     44.83 o
   0  10   3    16094.28    16996.92    380.98 o
   1  10   3     3289.25     3349.43     89.83 o
   2  10   3    11477.81    11583.58    206.46 o
   3  10   3      401.33      424.89     32.96 o
   4  10   3      147.45      147.28     19.79 o
   5  10   3       20.69       16.77     13.93 o
   6  10   3     7926.79     7990.15    137.64 o
   7  10   3      712.06      679.33     32.05 o
   8  10   3    11837.06    11991.45    175.79 o
   9  10   3     1219.69     1127.26     38.96 o
  10  10   3    10829.98    10988.15    149.28 o
  11  10   3     1063.10     1077.34     34.49 o
  12  10   3     2670.23     2557.43     56.77 o
  13  10   3      116.61       98.77     15.14 o
  14  10   3      822.74      788.90     42.83 o
  15  10   3      167.89      142.93     18.37 o
  16  10   3     5358.50     5254.18     95.94 o
   1  11   3     2059.00     2072.03     98.17 o
   2  11   3      418.47      511.27     53.59 o
   3  11   3     4382.90     4506.02    112.13 o
   4  11   3      841.28      932.12     43.80 o
   5  11   3     7070.23     7210.89    136.58 o
   6  11   3      323.15      425.91     28.95 o
   7  11   3     5069.97     5121.17     96.99 o
   8  11   3       63.38       69.22     15.27 o
   9  11   3       11.30       20.33     13.34 o
  10  11   3       13.73       32.74     11.77 o
  11  11   3     3236.31     3063.02     61.29 o
  12  11   3      482.34      420.24     34.44 o
  13  11   3     2855.16     2783.26     64.23 o
  14  11   3      143.54      136.39     18.88 o
   2  12   3     5949.45     6481.79    255.53 o
   3  12   3       29.79       21.09     22.95 o
   4  12   3        3.38        3.96     17.13 o
   5  12   3       17.37       18.79     14.33 o
   6  12   3      702.15      660.45     35.91 o
   7  12   3       10.76       59.85     16.16 o
   8  12   3     2349.76     2338.02     63.93 o
   9  12   3       36.35       62.58     17.35 o
  10  12   3     1645.16     1617.63     54.37 o
  11  12   3        2.53       65.14     14.99 o
  12  12   3     1486.47     1498.03     43.64 o
   3  13   3     1552.75     1924.47    180.55 o
   4  13   3       84.77      146.80     33.17 o
   5  13   3     1046.31     1079.47     94.25 o
   6  13   3        7.72       54.12     22.18 o
   7  13   3     1189.35     1129.51     46.82 o
   8  13   3        0.91        8.66     15.27 o
   9  13   3        2.07        4.69     14.98 o
   5  14   3        0.14      -12.10     55.47 o
   0   0   4   158757.30   106853.48   2479.28 o
   1   0   4    23423.46    26037.24    397.93 o
   2   0   4    61729.86    63631.85   1040.78 o
   3   0   4    33093.67    35192.57    503.81 o
   4   0   4     1723.79     1765.76     32.67 o
   5   0   4     3037.94     3117.38     63.82 o
   6   0   4    18665.31    18353.22    403.00 o
   7   0   4    26073.79    26887.91    801.03 o
   8   0   4    35595.58    34575.82    883.69 o
   9   0   4    13909.55    13946.63    228.36 o
  10   0   4     8879.26     9318.66    149.15 o
  11   0   4    28216.88    28217.61    387.98 o
  12   0   4    11120.54    11483.57    172.86 o
  13   0   4       32.05       89.29     17.30 o
  14   0   4     2000.14     1937.90     82.59 o
  15   0   4     5802.03     6050.20    190.89 o
  16   0   4     2685.59     2892.66     99.68 o
  17   0   4     5452.88     5932.02    198.62 o
  18   0   4    13389.38    14595.04    706.57 o
  19   0   4     5508.76     6143.14    267.70 o
  20   0   4     4441.70     4971.66    238.88 o
  21   0   4     2978.46     3477.04    197.67 o
  22   0   4      560.07      495.68    123.41 o
   1   1   4    10384.40    10671.95    107.78 o
   2   1   4    38139.71    39640.64    387.53 o
   3   1   4    40228.66    40115.24    467.53 o
   4   1   4    30185.99    30273.96    356.36 o
   5   1   4    77972.45    80216.70    971.19 o
   6   1   4    59340.08    61095.70    744.95 o
   7   1   4    20284.04    20365.79    315.22 o
   8   1   4     4665.91     4598.86     77.42 o
   9   1   4        3.75       25.94      4.82 o
  10   1   4    13683.17    13651.03    137.00 o
  11   1   4    10945.87    11052.44    113.75 o
  12   1   4    18841.09    18909.97    197.63 o
  13   1   4    11830.84    12091.00    138.40 o
  14   1   4    10551.30    10905.03    152.99 o
  15   1   4    12075.57    12498.97    194.33 o
  16   1   4     9685.63    10405.02    194.14 o
  17   1   4     1413.75     1525.02     59.67 o
  18   1   4      113.19      138.00     24.50 o
  19   1   4     2283.44     2460.25     93.47 o
  20   1   4     2947.50     3109.25    144.22 o
  21   1   4     8842.64     9558.24    314.52 o
  22   1   4     5452.41     6639.71    248.45 o
   0   2   4   164232.58   161140.69   2849.95 o
   1   2   4    41616.83    40436.93    627.53 o
   2   2   4    65391.97    68515.77    762.40 o
   3   2   4    12027.35    12249.51    137.72 o
   4   2   4       10.35       22.46      5.09 o
   5   2   4     8306.36     9352.99    129.95 o
   6   2   4     8096.58     8020.84    121.26 o
   7   2   4    29124.21    29643.06    368.57 o
   8   2   4    13644.30    13449.48    137.74 o
   9   2   4    20689.60    20740.71    195.99 o
  10   2   4    20329.07    20614.17    205.69 o
  11   2   4    14719.60    14867.51    153.71 o
  12   2   4     1891.35     1884.27     31.59 o
  13   2   4      536.60      526.51     17.52 o
  14   2   4      120.16       94.67     10.84 o
  15   2   4     3844.70     4027.43     69.24 o
  16   2   4    10029.95    10387.26    181.09 o
  17   2   4     7822.14     8225.57    164.62 o
  18   2   4     6000.43     6327.17    195.85 o
  19   2   4     7629.23     8263.42    246.02 o
  20   2   4     2522.50     2825.85    264.50 o
  21   2   4     2689.45     3169.10    150.96 o
   1   3   4     9544.08    10011.71    111.74 o
   2   3   4    13413.94    13134.88    152.11 o
   3   3   4    39674.45    40657.60    474.62 o
   4   3   4    21029.57    21132.99    277.28 o
   5   3   4    27123.19    28165.51    367.56 o
   6   3   4    18025.38    18042.74    202.53 o
   7   3   4     7859.87     7799.73     82.56 o
   8   3   4     1041.74      951.98     18.87 o
   9   3   4     1317.87     1182.30     21.29 o
  10   3   4     4532.60     4628.38     58.28 o
  11   3   4     3211.09     2981.74     42.04 o
  12   3   4     5477.76     5333.34     69.20 o
  13   3   4     9720.39     9599.10    119.09 o
  14   3   4     7131.14     7166.39     92.46 o
  15   3   4     5186.38     5022.47     81.51 o
  16   3   4     4648.19     4835.03     84.53 o
  17   3   4      434.99      438.74     29.78 o
  18   3   4      206.04      233.02     26.94 o
  19   3   4      623.22      662.43     50.12 o
  20   3   4     2717.84     2789.93    100.81 o
  21   3   4     3939.15     4479.73    159.34 o
   0   4   4    24928.54    25665.08    609.05 o
   1   4   4    18528.68    19261.65    356.80 o
   2   4   4    21413.34    22738.97    311.17 o
   3   4   4    17328.97    18339.78    196.39 o
   4   4   4      191.24      248.69     11.05 o
   5   4   4     1369.67     1415.83     22.97 o
   6   4   4     2043.28     1918.68     30.51 o
   7   4   4     6184.53     6074.81     80.69 o
   8   4   4     8953.72     8956.89    103.54 o
   9   4   4    13044.49    12535.87    136.10 o
  10   4   4     6381.86     6448.79     78.52 o
  11   4   4     3484.61     3501.36     53.32 o
  12   4   4     3740.75     3491.59     56.10 o
  13   4   4      143.31      131.14     12.56 o
  14   4   4      623.95      597.04     24.47 o
  15   4   4     2258.33     2326.91     47.29 o
  16   4   4     3507.73     3653.02     67.62 o
  17   4   4     1682.68     1730.83     49.45 o
  18   4   4     3946.43     4106.70     95.29 o
  19   4   4     2236.49     2403.46     82.36 o
  20   4   4     2076.34     2188.12    119.57 o
  21   4   4      183.33      177.34     42.31 o
   1   5   4     4006.25     4285.23     96.75 o
   2   5   4     4193.05     4335.11     84.16 o
   3   5   4     6239.62     6328.44     91.68 o
   4   5   4     6904.67     6804.14     70.31 o
   5   5   4     4379.78     4929.57     57.43 o
   6   5   4     7828.13     7667.82     89.05 o
   7   5   4     2482.10     2492.40     45.85 o
   8   5   4     4544.18     4403.09     60.48 o
   9   5   4     1393.60     1322.50     25.17 o
  10   5   4      520.47      533.55     17.85 o
  11   5   4      656.50      618.78     20.91 o
  12   5   4      567.47      544.08     21.03 o
  13   5   4     2739.19     2633.12     53.97 o
  14   5   4     2363.75     2325.18     47.60 o
  15   5   4      991.90      886.03     30.27 o
  16   5   4      264.79      211.97     17.73 o
  17   5   4      526.22      492.90     25.91 o
  18   5   4        3.67        7.52     13.25 o
  19   5   4      692.82      675.15     41.36 o
  20   5   4      246.31      243.24     31.75 o
   0   6   4      301.01      310.29     23.49 o
   1   6   4     2341.19     2681.61     51.74 o
   2   6   4     2724.19     2868.39     47.47 o
   3   6   4     1157.28     1133.07     28.56 o
   4   6   4     2910.01     2890.43     42.11 o
   5   6   4        1.62        6.28      4.89 o
   6   6   4      684.10      677.08     14.73 o
   7   6   4      697.31      664.44     21.57 o
   8   6   4      780.34      796.41     28.08 o
   9   6   4     2556.71     2444.50     42.88 o
  10   6   4     1114.05     1009.37     25.14 o
  11   6   4      732.91      724.64     22.16 o
  12   6   4        5.87        1.48      8.79 o
  13   6   4      107.65       89.74     13.76 o
  14   6   4        1.04       -1.49      9.39 o
  15   6   4      107.31       91.58     13.97 o
  16   6   4      646.35      614.26     28.83 o
  17   6   4      166.97      143.38     17.64 o
  18   6   4     1068.13     1013.49     37.97 o
  19   6   4      638.55      616.08     32.61 o
  20   6   4      541.67      569.78     46.84 o
   1   7   4      410.58      414.99     14.81 o
   2   7   4      303.86      330.50     14.81 o
   3   7   4     2270.86     2297.44     40.15 o
   4   7   4      720.83      832.03     22.80 o
   5   7   4      179.94      220.05     13.80 o
   6   7   4      665.80      671.76     25.52 o
   7   7   4      231.08      209.99     17.50 o
   8   7   4      316.42      310.78     13.63 o
   9   7   4       47.67       40.06      8.26 o
  10   7   4      189.35      151.39     11.31 o
  11   7   4        7.70       20.83      8.99 o
  12   7   4       73.81       94.28     12.48 o
  13   7   4      725.41      735.60     27.46 o
  14   7   4      305.16      225.26     19.18 o
  15   7   4        1.69       25.22     12.67 o
  16   7   4       30.96       49.95     13.74 o
  17   7   4      151.91      137.76     17.49 o
  18   7   4       17.26       10.03     13.12 o
  19   7   4       29.13       30.47     15.13 o
   0   8   4      440.07      574.62     27.46 o
   1   8   4      412.94      456.81     19.29 o
   2   8   4     1416.70     1335.17     29.78 o
   3   8   4     1624.73     1598.02     33.30 o
   4   8   4      944.00      898.51     25.75 o
   5   8   4      474.92      492.09     23.59 o
   6   8   4      701.37      679.92     39.99 o
   7   8   4      408.87      418.90     23.74 o
   8   8   4     1098.00     1064.35     29.81 o
   9   8   4      993.38      984.48     30.19 o
  10   8   4      613.07      586.47     23.07 o
  11   8   4      773.60      746.93     25.89 o
  12   8   4       17.79       21.74     10.09 o
  13   8   4        3.45        8.77      9.84 o
  14   8   4        0.56        7.73     11.11 o
  15   8   4     1275.58     1198.84     39.03 o
  16   8   4      500.53      441.92     26.58 o
  17   8   4       17.70       32.48     16.68 o
  18   8   4       84.74      111.52     17.86 o
   1   9   4      161.60      169.81     15.21 o
   2   9   4      473.87      486.39     22.78 o
   3   9   4     1368.90     1343.32     36.91 o
   4   9   4      656.70      724.84     31.63 o
   5   9   4     3753.98     3825.15     75.92 o
   6   9   4     1323.32     1351.30     41.65 o
   7   9   4      875.84      879.08     33.58 o
   8   9   4      474.26      434.04     24.71 o
   9   9   4       33.26       48.87     11.34 o
  10   9   4     1203.03     1087.99     35.10 o
  11   9   4      892.01      883.62     29.07 o
  12   9   4      448.69      447.87     23.88 o
  13   9   4      492.71      446.87     25.40 o
  14   9   4      623.49      598.67     42.43 o
  15   9   4     1308.70     1252.30     44.31 o
  16   9   4      381.80      311.27     31.42 o
  17   9   4      380.04      331.04     25.90 o
   0  10   4     4643.74     4723.54    139.81 o
   1  10   4     4829.84     5024.12    103.13 o
   2  10   4     1510.50     1627.95     66.45 o
   3  10   4     1671.41     1673.91     51.12 o
   4  10   4        1.96       -1.91     12.82 o
   5  10   4      318.53      258.96     24.19 o
   6  10   4      695.03      671.83     34.92 o
   7  10   4     1634.38     1519.63     45.76 o
   8  10   4     5629.80     5717.21    100.01 o
   9  10   4     2087.88     2062.60     55.34 o
  10  10   4     2323.63     2226.39     47.47 o
  11  10   4     1396.15     1374.12     39.89 o
  12  10   4      775.95      747.10     30.64 o
  13  10   4      229.28      195.61     18.60 o
  14  10   4        3.52        4.56     12.65 o
  15  10   4      928.95      902.92     42.26 o
   1  11   4      836.27      902.68     59.87 o
   2  11   4     3216.74     3256.29    182.29 o
   3  11   4     4669.92     4775.76    164.02 o
   4  11   4     7348.89     7757.99    153.43 o
   5  11   4     5801.24     5898.74    126.12 o
   6  11   4     6654.75     6837.55    132.26 o
   7  11   4      698.15      700.18     36.04 o
   8  11   4     1877.53     1875.42     51.94 o
   9  11   4      272.35      229.40     23.93 o
  10  11   4     1017.47      940.64     40.37 o
  11  11   4     3059.54     3049.97     61.43 o
  12  11   4     1365.68     1294.65     60.94 o
  13  11   4     5054.50     4992.85     95.41 o
  14  11   4     1651.09     1586.90     48.13 o
   2  12   4     2028.57     2266.86    107.73 o
   3  12   4     3721.35     3690.81    145.27 o
   4  12   4        3.63       -4.20     17.06 o
   5  12   4        2.26       10.62     16.11 o
   6  12   4     1732.26     1875.91     56.01 o
   7  12   4     3095.37     3148.73     75.96 o
   8  12   4     4397.04     4442.41     95.35 o
   9  12   4     3624.50     3712.30     85.51 o
  10  12   4     4337.69     4455.64     96.91 o
  11  12   4     3506.93     3522.50     70.97 o
  12  12   4     2400.39     2496.66     66.67 o
   3  13   4     8041.95     8992.47    478.74 o
   4  13   4     4093.31     4349.59    141.96 o
   5  13   4     4696.22     4951.55    139.28 o
   6  13   4     5819.72     6067.45    147.90 o
   7  13   4     1860.11     1725.38     64.11 o
   8  13   4      526.18      554.23     35.19 o
   9  13   4        0.39       19.64     16.29 o
   5  14   4      116.73       99.89     50.41 o
   1   1   5     3416.91     3559.33     45.03 o
   2   1   5     5684.20     6025.25     68.16 o
   3   1   5     8114.58     8701.65     96.09 o
   4   1   5      142.95      125.62      7.05 o
   5   1   5       76.78       64.57      7.26 o
   6   1   5     5361.97     5371.97     82.18 o
   7   1   5      102.29      160.83     10.92 o
   8   1   5        4.82       -2.09      6.08 o
   9   1   5      601.94      611.80     15.73 o
  10   1   5        2.35       15.39      5.22 o
  11   1   5        3.16       13.74      5.70 o
  12   1   5       72.11       65.42      7.83 o
  13   1   5      358.65      360.78     15.72 o
  14   1   5     1096.06     1115.93     34.40 o
  15   1   5      972.71     1016.89     37.26 o
  16   1   5      549.09      569.23     38.51 o
  17   1   5       74.31       65.14     19.45 o
  18   1   5      111.88      107.63     23.59 o
  19   1   5      144.47      204.15     37.27 o
  20   1   5      913.62     1007.65     84.42 o
  21   1   5       54.74       29.25     34.91 o
   0   2   5    11971.62    13895.39    202.62 o
   1   2   5    14527.56    14348.68    159.30 o
   2   2   5     9120.56     9420.91    111.30 o
   3   2   5    16562.53    17281.13    191.78 o
   4   2   5     9223.04    10335.76    115.37 o
   5   2   5     3826.24     4428.49     68.24 o
   6   2   5        2.44        0.28      3.98 o
   7   2   5    12638.39    12749.08    139.14 o
   8   2   5     2327.01     2257.03     31.77 o
   9   2   5    15411.66    15191.15    164.04 o
  10   2   5       77.07      109.20      8.58 o
  11   2   5      900.86      989.97     21.12 o
  12   2   5        8.47       15.55      6.36 o
  13   2   5      543.44      535.15     17.31 o
  14   2   5        2.46        7.77      8.05 o
  15   2   5      973.17      977.76     32.84 o
  16   2   5       31.98       36.47     14.20 o
  17   2   5     3523.39     3776.42    101.12 o
  18   2   5      263.80      320.92     34.71 o
  19   2   5     4388.71     4704.68    135.87 o
  20   2   5        4.22       12.35     25.00 o
  21   2   5      589.66      586.68     71.44 o
   1   3   5       94.03       77.04      4.48 o
   2   3   5    18986.29    19199.28    211.71 o
   3   3   5      328.42      266.77     14.87 o
   4   3   5    39898.48    41023.89    527.90 o
   5   3   5       22.34       27.78      4.94 o
   6   3   5     8647.43     8428.34     94.83 o
   7   3   5       77.52       75.22      7.02 o
   8   3   5     3762.63     3747.49     47.68 o
   9   3   5      653.27      570.54     15.82 o
  10   3   5     2432.15     2658.15     37.96 o
  11   3   5     1419.33     1355.87     26.26 o
  12   3   5    17723.54    16894.87    181.36 o
  13   3   5      129.48      170.66     15.46 o
  14   3   5    20476.42    20529.97    240.55 o
  15   3   5       34.92       34.41     10.77 o
  16   3   5     3022.57     3087.10     62.18 o
  17   3   5      169.67      136.82     22.14 o
  18   3   5        0.07       18.76     17.88 o
  19   3   5       16.65       26.02     20.84 o
  20   3   5     3165.46     3483.29    130.45 o
  21   3   5      294.06      297.33     48.32 o
   0   4   5    15971.00    16601.80    550.78 o
   1   4   5    44689.58    46740.88    838.99 o
   2   4   5     4303.46     4661.19     64.42 o
   3   4   5     5695.16     5505.53     70.06 o
   4   4   5      324.07      340.93     10.99 o
   5   4   5     2399.28     2550.69     34.29 o
   6   4   5      280.28      210.24     10.48 o
   7   4   5    20744.50    20224.13    241.40 o
   8   4   5     1748.91     1562.10     28.19 o
   9   4   5    35102.34    33338.89    334.57 o
  10   4   5      277.09      257.57     11.92 o
  11   4   5     8821.82     8889.28    110.13 o
  12   4   5       49.71       35.28      9.30 o
  13   4   5      468.98      431.03     19.27 o
  14   4   5       87.54       96.05     12.61 o
  15   4   5     4275.65     4183.12     72.68 o
  16   4   5       47.97       48.46     13.63 o
  17   4   5    11044.46    11199.42    166.62 o
  18   4   5      388.61      399.79     30.86 o
  19   4   5     6353.10     6839.43    149.62 o
  20   4   5       61.67       57.48     24.88 o
  21   4   5     1839.09     1848.22    108.68 o
   1   5   5      548.78      491.37     22.59 o
   2   5   5    43730.11    44418.87    637.72 o
   3   5   5     4061.39     4299.62     63.05 o
   4   5   5    45828.66    44753.82    393.79 o
   5   5   5     5912.35     6091.96     64.70 o
   6   5   5    17391.45    17284.26    172.97 o
   7   5   5       56.41       58.41      7.16 o
   8   5   5     6009.75     5816.23     73.19 o
   9   5   5      205.97      172.41     10.33 o
  10   5   5      397.66      403.22     18.44 o
  11   5   5      319.16      295.69     15.78 o
  12   5   5    20153.35    19349.15    236.74 o
  13   5   5     1798.33     1702.81     38.86 o
  14   5   5    22515.91    21361.60    261.66 o
  15   5   5     1836.43     1705.42     41.01 o
  16   5   5     4536.74     4492.65     73.89 o
  17   5   5       51.41       47.34     13.30 o
  18   5   5      236.26      260.75     22.31 o
  19   5   5       21.18       20.71     17.50 o
  20   5   5     3147.73     3292.39     98.73 o
   0   6   5      847.73      903.01     43.38 o
   1   6   5    70331.40    71435.84    861.39 o
   2   6   5       86.10      125.13     11.88 o
   3   6   5    13046.45    13266.02    145.62 o
   4   6   5     2833.22     2682.07     41.88 o
   5   6   5     1240.71     1153.49     21.41 o
   6   6   5        7.03       23.08      5.45 o
   7   6   5    35081.45    34166.49    335.85 o
   8   6   5      727.91      707.12     22.89 o
   9   6   5    22465.02    21790.19    253.04 o
  10   6   5       11.64       26.48      7.67 o
  11   6   5    21201.72    20326.99    222.59 o
  12   6   5       13.55       12.32      9.21 o
  13   6   5      882.89      758.20     26.92 o
  14   6   5      349.98      299.51     24.76 o
  15   6   5     3531.39     3476.85     66.19 o
  16   6   5      152.30      142.90     18.66 o
  17   6   5    13105.62    13289.40    192.34 o
  18   6   5     1505.01     1501.00     45.03 o
  19   6   5    11901.54    12899.19    217.97 o
  20   6   5      144.02      101.60     23.58 o
   1   7   5     1209.20     1233.80     25.74 o
   2   7   5    30357.02    29865.60    318.48 o
   3   7   5     1999.10     1924.54     33.56 o
   4   7   5    53830.87    54118.11    543.81 o
   5   7   5     1651.82     1576.64     33.05 o
   6   7   5    29277.20    29030.47    325.88 o
   7   7   5      590.83      566.83     21.31 o
   8   7   5     3786.45     3625.92     68.81 o
   9   7   5       10.13        5.64      6.84 o
  10   7   5     3366.12     3222.17     50.34 o
  11   7   5       14.56       11.36      8.63 o
  12   7   5    18269.10    17545.05    211.16 o
  13   7   5     1340.69     1212.85     46.07 o
  14   7   5    18732.25    18266.24    230.08 o
  15   7   5      195.27      147.30     17.35 o
  16   7   5     8933.97     8942.79    139.02 o
  17   7   5        8.71       -0.60     12.71 o
  18   7   5      223.51      181.09     19.82 o
  19   7   5      117.59      137.86     20.17 o
   0   8   5     8809.80     8603.12    189.51 o
   1   8   5    30185.65    30635.43    339.44 o
   2   8   5      126.82      140.00     11.96 o
   3   8   5    11012.24    11121.01    129.33 o
   4   8   5      401.58      398.09     18.82 o
   5   8   5      829.75      815.41     28.00 o
   6   8   5      708.09      713.50     28.63 o
   7   8   5    16893.12    16735.26    227.35 o
   8   8   5      246.68      265.33     16.21 o
   9   8   5    26953.57    26237.93    307.45 o
  10   8   5     1201.91     1127.81     36.24 o
  11   8   5     9949.42     9737.43    129.28 o
  12   8   5      531.98      508.25     22.47 o
  13   8   5      567.74      525.82     25.46 o
  14   8   5       25.11        5.56     11.12 o
  15   8   5     2381.42     2259.25     53.59 o
  16   8   5      216.73      162.40     18.86 o
  17   8   5    12537.46    12879.38    189.50 o
  18   8   5      662.01      611.71     32.59 o
   1   9   5      374.20      370.93     23.00 o
   2   9   5    10817.09    11068.57    144.37 o
   3   9   5     1013.82     1000.43     33.08 o
   4   9   5    23982.48    24610.92    350.62 o
   5   9   5      745.00      733.60     31.26 o
   6   9   5    20743.34    20808.27    289.78 o
   7   9   5       13.35       15.53     12.34 o
   8   9   5     1729.99     1740.71     44.96 o
   9   9   5        0.09       11.86      9.48 o
  10   9   5     1070.52      997.55     33.23 o
  11   9   5      294.09      268.85     18.03 o
  12   9   5    10983.31    10686.58    151.99 o
  13   9   5      173.71      126.49     17.52 o
  14   9   5     8981.85     8891.21    145.57 o
  15   9   5      585.72      531.27     32.08 o
  16   9   5     2643.95     2547.01     59.35 o
  17   9   5      148.22      115.06     18.12 o
   0  10   5        4.69       40.12     21.78 o
   1  10   5    21081.36    21793.50    337.24 o
   2  10   5      292.43      310.35     27.93 o
   3  10   5     5349.29     5653.13    111.57 o
   4  10   5      415.56      379.84     27.73 o
   5  10   5      777.39      763.50     38.42 o
   6  10   5      179.98      215.42     22.81 o
   7  10   5     6387.96     6409.10    117.39 o
   8  10   5      538.44      573.12     32.72 o
   9  10   5    13071.01    13319.28    186.65 o
  10  10   5      143.54      102.34     14.02 o
  11  10   5     8772.09     8882.47    143.18 o
  12  10   5        9.75        4.19     11.22 o
  13  10   5      615.39      587.96     31.30 o
  14  10   5       38.63       19.66     13.45 o
  15  10   5     3113.20     3124.72     67.43 o
   1  11   5       80.05       77.07     23.22 o
   2  11   5     7623.10     7876.57    213.12 o
   3  11   5      982.53     1174.98     67.90 o
   4  11   5     8178.45     8521.51    178.42 o
   5  11   5        4.59       30.50     15.26 o
   6  11   5     6019.11     6209.85    123.40 o
   7  11   5       10.08       23.19     13.87 o
   8  11   5      981.38     1001.11     49.29 o
   9  11   5      213.88      214.39     23.07 o
  10  11   5     1274.23     1191.92     38.46 o
  11  11   5       14.20       46.50     13.03 o
  12  11   5     2844.23     2832.88     64.48 o
  13  11   5       19.09       70.97     16.09 o
  14  11   5     4919.49     5160.48     94.38 o
   0  12   5     1583.60     1701.67    167.15 o
   1  12   5     2589.27     2768.70    121.25 o
   2  12   5      192.27      213.15     40.66 o
   3  12   5      821.29      896.93     71.20 o
   4  12   5      306.49      236.28     42.82 o
   5  12   5      898.87      900.65     64.97 o
   6  12   5       63.38       42.83     15.62 o
   7  12   5      997.42     1008.63     52.05 o
   8  12   5       37.77      106.81     19.22 o
   9  12   5     1684.32     1734.98     55.59 o
  10  12   5      125.99      129.24     16.53 o
  11  12   5     2052.22     2129.17     56.10 o
  12  12   5      223.39      203.57     21.03 o
   3  13   5      153.51      147.82     37.51 o
   4  13   5      958.19     1147.87     71.20 o
   5  13   5      184.73      148.90     29.94 o
   6  13   5      726.07      692.24     51.37 o
   7  13   5      242.51      209.44     30.40 o
   8  13   5      197.33      190.72     24.48 o
   9  13   5        2.24        1.29     15.72 o
   5  14   5       73.41       32.33     26.82 o
   0   0   6   161917.50   129413.73   2596.68 o
   1   0   6     1413.44     1650.05     38.91 o
   2   0   6     1425.38     1453.09     28.69 o
   3   0   6     8590.07     9195.94    149.84 o
   4   0   6    46960.45    49783.28    711.73 o
   5   0   6      149.63       94.14     17.53 o
   6   0   6    11762.73    10720.98    210.47 o
   7   0   6    31384.43    32477.01    547.06 o
   8   0   6    50758.72    49458.19    815.32 o
   9   0   6    16395.73    16050.96    260.74 o
  10   0   6    52401.81    50629.61    777.52 o
  11   0   6    17685.97    17205.35    262.47 o
  12   0   6     1859.04     2026.30     58.06 o
  13   0   6      101.09      147.81     42.71 o
  14   0   6      956.53      959.50     46.26 o
  15   0   6     4057.89     4451.14    130.60 o
  16   0   6    13707.75    14153.00    337.78 o
  17   0   6     2153.50     2310.15     92.23 o
  18   0   6    12379.17    13653.91    389.53 o
  19   0   6     5450.72     6078.15    215.73 o
  20   0   6     2820.76     2482.70    219.83 o
  21   0   6       98.18      204.38     88.04 o
   1   1   6      369.15      629.30     14.19 o
   2   1   6     1824.13     1767.48     26.16 o
   3   1   6    37113.01    37009.82    400.55 o
   4   1   6    10917.17    10775.06    123.80 o
   5   1   6   171619.52   175845.41   1946.41 o
   6   1   6    16193.75    16938.58    210.60 o
   7   1   6    37758.36    37911.62    490.51 o
   8   1   6     1463.08     1442.97     28.92 o
   9   1   6       21.29       51.48      6.84 o
  10   1   6     6741.31     6637.08     73.38 o
  11   1   6    21122.60    21026.64    216.57 o
  12   1   6     3940.58     4111.54     51.74 o
  13   1   6    27556.45    28206.59    301.20 o
  14   1   6     4385.25     4485.77     85.36 o
  15   1   6    10450.35    10595.54    170.00 o
  16   1   6     1884.49     1960.93     56.94 o
  17   1   6     1829.40     1919.42     65.38 o
  18   1   6       26.56       31.47     20.41 o
  19   1   6     1023.35     1059.00     71.08 o
  20   1   6       71.42       38.32     29.07 o
  21   1   6     8737.11     9528.75    314.44 o
   0   2   6   184025.64   176576.06   2988.57 o
   1   2   6     6813.21     6490.52     79.79 o
   2   2   6    82162.45    82286.45    880.68 o
   3   2   6     8090.18     8504.58    103.19 o
   4   2   6     3781.26     3902.93     49.23 o
   5   2   6      718.83      830.96     18.04 o
   6   2   6     5905.42     5658.05     85.99 o
   7   2   6     1401.31     1352.36     30.67 o
   8   2   6    54692.58    54164.94    503.60 o
   9   2   6    14714.78    14203.21    154.72 o
  10   2   6    47945.95    46633.48    447.20 o
  11   2   6     4319.15     4057.25     52.62 o
  12   2   6    10658.84    10472.33    114.75 o
  13   2   6      201.47      219.92     15.68 o
  14   2   6      779.33      729.78     22.96 o
  15   2   6      798.93      820.33     33.81 o
  16   2   6    11941.64    12078.25    236.39 o
  17   2   6     2234.07     2136.34     70.79 o
  18   2   6    13199.84    13974.26    301.69 o
  19   2   6      788.89      933.72     58.32 o
  20   2   6     3925.82     4276.14    131.42 o
  21   2   6      173.51      169.48     41.21 o
   1   3   6     1620.99     1655.79     23.76 o
   2   3   6     6633.44     6866.41     81.64 o
   3   3   6    39062.97    40017.89    450.62 o
   4   3   6    12729.27    13298.23    163.37 o
   5   3   6    38352.02    38807.86    456.80 o
   6   3   6     9331.07     9445.89    102.67 o
   7   3   6    17027.36    16314.63    177.42 o
   8   3   6      981.69      870.30     19.18 o
   9   3   6        0.57       16.65      5.25 o
  10   3   6     1192.39     1109.94     23.43 o
  11   3   6     7703.20     7421.14     88.93 o
  12   3   6     5216.95     5349.77     69.79 o
  13   3   6    22686.34    22343.98    250.16 o
  14   3   6     3963.20     3942.34     61.60 o
  15   3   6     6761.76     6638.29    105.61 o
  16   3   6     1011.78      952.06     33.11 o
  17   3   6      839.35      827.43     43.12 o
  18   3   6        0.15       20.34     17.24 o
  19   3   6      921.66      960.90     54.06 o
  20   3   6      316.90      367.34     42.38 o
  21   3   6     4714.84     5285.17    173.31 o
   0   4   6     9587.86     9959.41    208.39 o
   1   4   6      106.59       76.72      4.42 o
   2   4   6     8857.63     8415.48    101.21 o
   3   4   6      330.76      276.57     14.73 o
   4   4   6       92.27      103.48      6.82 o
   5   4   6      719.77      756.80     22.29 o
   6   4   6     1683.65     1580.79     29.21 o
   7   4   6     5054.22     4873.99     67.54 o
   8   4   6    15221.87    14869.16    177.09 o
   9   4   6     3585.91     3472.71     46.98 o
  10   4   6    13600.86    12872.10    140.95 o
  11   4   6     4505.43     4356.57     59.47 o
  12   4   6      705.76      727.94     22.25 o
  13   4   6       32.05       21.50      8.58 o
  14   4   6      501.91      494.80     22.00 o
  15   4   6      554.66      501.14     26.06 o
  16   4   6     7047.80     7064.33    105.59 o
  17   4   6      524.08      484.89     26.38 o
  18   4   6     3335.52     3505.30     93.80 o
  19   4   6     1259.19     1371.22     63.17 o
  20   4   6     2155.33     2296.66     99.85 o
  21   4   6      832.84      814.70     63.14 o
   1   5   6       13.25       18.32      7.69 o
   2   5   6     1181.88     1240.35     33.34 o
   3   5   6     8893.75     9187.29     98.02 o
   4   5   6      549.52      524.73     12.23 o
   5   5   6    11635.69    11672.41    109.92 o
   6   5   6     4128.37     3871.50     55.37 o
   7   5   6     6563.62     6401.97     78.17 o
   8   5   6       12.07        6.62      6.18 o
   9   5   6       67.88       30.33      6.70 o
  10   5   6     1991.81     1881.59     34.34 o
  11   5   6     5507.44     5278.92     74.16 o
  12   5   6     3608.34     3478.68     59.21 o
  13   5   6     9373.54     8966.58    123.64 o
  14   5   6     1994.53     2000.29     51.01 o
  15   5   6     3515.42     3385.87     62.20 o
  16   5   6      890.65      813.77     30.54 o
  17   5   6      193.69      172.73     17.80 o
  18   5   6       39.52       23.39     13.76 o
  19   5   6      120.73       88.28     22.58 o
  20   5   6      275.11      262.19     35.46 o
   0   6   6      395.90      437.02     27.94 o
   1   6   6       16.93       47.36      8.11 o
   2   6   6     7024.13     7177.82     91.59 o
   3   6   6      958.89      944.42     22.14 o
   4   6   6      643.28      587.65     18.66 o
   5   6   6      834.70      776.12     14.45 o
   6   6   6      580.23      550.55     15.77 o
   7   6   6     1068.68     1079.09     22.22 o
   8   6   6     9709.31     9427.48    110.27 o
   9   6   6      392.36      355.63     17.03 o
  10   6   6     1581.24     1484.45     30.35 o
  11   6   6      103.70      118.64     11.52 o
  12   6   6      537.56      466.31     22.69 o
  13   6   6       21.65       19.01      9.38 o
  14   6   6      167.18      154.20     15.54 o
  15   6   6       11.95       34.12     11.66 o
  16   6   6      397.56      367.32     27.46 o
  17   6   6        1.78       49.64     14.13 o
  18   6   6     1683.27     1631.55     54.17 o
  19   6   6       14.90       14.53     15.81 o
   1   7   6      214.93      199.19     12.34 o
   2   7   6      125.39      148.57     10.90 o
   3   7   6        0.48       30.74      7.89 o
   4   7   6      153.66      185.41     12.54 o
   5   7   6      401.64      407.81     17.81 o
   6   7   6      341.17      372.22     17.80 o
   7   7   6       30.95       33.39      7.74 o
   8   7   6     1103.03     1107.92     30.22 o
   9   7   6        1.81        7.66      7.41 o
  10   7   6       13.90        3.22      7.10 o
  11   7   6        1.05        6.61      8.58 o
  12   7   6       36.17       42.92      9.96 o
  13   7   6       99.36      105.51     13.87 o
  14   7   6       78.51       91.67     13.33 o
  15   7   6      121.53       92.71     14.75 o
  16   7   6      405.97      370.08     24.21 o
  17   7   6        1.24        3.74     13.08 o
  18   7   6        3.64        6.40     13.32 o
  19   7   6       91.47       61.23     16.75 o
   0   8   6     1941.69     1839.16     65.35 o
   1   8   6        6.32       45.82      9.82 o
   2   8   6     1414.53     1458.11     31.64 o
   3   8   6      703.28      671.82     21.60 o
   4   8   6        6.28       15.40      8.06 o
   5   8   6      211.84      211.27     15.80 o
   6   8   6       15.95       37.52     11.21 o
   7   8   6      674.13      708.94     29.58 o
   8   8   6     2211.52     2118.94     47.03 o
   9   8   6      140.39      155.14     14.93 o
  10   8   6     2327.61     2145.82     45.75 o
  11   8   6       50.73       46.44     10.61 o
  12   8   6       71.46       54.35     11.28 o
  13   8   6       16.04       -4.40      9.92 o
  14   8   6       33.62       33.34     12.27 o
  15   8   6        2.73       14.64     12.40 o
  16   8   6      813.79      750.29     32.97 o
  17   8   6       70.08       98.33     17.04 o
  18   8   6      166.93      113.39     18.58 o
   1   9   6      500.79      439.84     28.25 o
   2   9   6      172.60      177.61     15.59 o
   3   9   6     1770.86     1788.35     42.17 o
   4   9   6     3797.46     4052.61     81.81 o
   5   9   6     3974.57     4081.96     85.76 o
   6   9   6     2112.46     2096.01     52.81 o
   7   9   6     1569.03     1511.53     44.87 o
   8   9   6      345.40      355.83     24.84 o
   9   9   6      828.19      861.59     30.66 o
  10   9   6       87.85       60.38     11.85 o
  11   9   6      632.77      586.51     24.32 o
  12   9   6      117.83      137.14     15.52 o
  13   9   6     1526.89     1506.14     44.97 o
  14   9   6       64.90       67.42     14.60 o
  15   9   6      283.40      224.42     23.14 o
  16   9   6       21.66       24.08     14.30 o
  17   9   6      393.40      425.97     30.43 o
   0  10   6     5147.63     5357.23    154.93 o
   1  10   6     2297.62     2369.28     64.50 o
   2  10   6     2433.97     2423.30     70.57 o
   3  10   6      342.59      342.59     26.04 o
   4  10   6        5.56        6.93     13.30 o
   5  10   6      101.42       56.36     15.77 o
   6  10   6     1131.12     1196.64     47.11 o
   7  10   6      767.63      795.20     38.13 o
   8  10   6     6211.60     6170.11    122.39 o
   9  10   6     1218.58     1308.01     40.11 o
  10  10   6     3256.96     3226.15     71.59 o
  11  10   6      288.38      252.40     27.44 o
  12  10   6      422.84      419.57     24.46 o
  13  10   6        1.21       -2.05     12.04 o
  14  10   6      110.91      141.13     18.16 o
  15  10   6       89.49       64.42     15.62 o
   1  11   6      111.01      115.15     21.85 o
   2  11   6      187.31      264.00     38.08 o
   3  11   6     8698.40     8870.85    236.06 o
   4  11   6      589.26      614.89     79.68 o
   5  11   6    10424.16    10719.15    198.71 o
   6  11   6     1202.39     1322.22     59.03 o
   7  11   6     3632.77     3748.92     98.07 o
   8  11   6       57.61       34.75     14.40 o
   9  11   6      113.03       68.77     17.33 o
  10  11   6      245.15      213.64     18.05 o
  11  11   6     4330.03     4468.07     82.71 o
  12  11   6      896.59      799.76     36.87 o
  13  11   6     7322.21     7475.72    128.92 o
  14  11   6      876.58      854.23     47.07 o
   0  12   6    13628.51    13830.36    700.81 o
   1  12   6     2243.80     2439.54    100.05 o
   2  12   6     3909.62     4030.33    155.86 o
   3  12   6     1134.27     1177.62     81.86 o
   4  12   6      373.91      410.98     53.49 o
   5  12   6       84.51       50.73     25.12 o
   6  12   6     2021.37     2111.70     93.27 o
   7  12   6     2011.25     2055.74     60.33 o
   8  12   6    10327.99    10701.42    180.58 o
   9  12   6     1240.47     1173.28     47.79 o
  10  12   6     8963.18     9360.47    138.66 o
  11  12   6     1209.41     1148.69     39.14 o
  12  12   6     1206.90     1219.19     42.37 o
   2  13   6      562.30      588.94    108.89 o
   3  13   6     4106.63     4280.99    165.16 o
   4  13   6     1196.79     1153.04     85.78 o
   5  13   6     9283.68    10095.88    235.83 o
   6  13   6     2092.21     2108.45     85.09 o
   7  13   6     2352.03     2584.76     87.28 o
   8  13   6     1878.57     1996.34     75.78 o
   9  13   6       69.88       53.19     18.09 o
   4  14   6      384.03      475.92     80.07 o
   5  14   6       95.45       73.12     30.26 o
   1   1   7    19164.15    20481.31    270.88 o
   2   1   7     1236.88     1517.03     24.10 o
   3   1   7     8965.43     9818.96    117.27 o
   4   1   7    12566.14    14377.57    156.71 o
   5   1   7    13310.55    14213.96    168.44 o
   6   1   7      409.56      414.19     14.27 o
   7   1   7     2210.37     2257.45     36.76 o
   8   1   7     1341.36     1403.12     27.97 o
   9   1   7        4.95        0.22      4.49 o
  10   1   7      850.05      775.63     17.26 o
  11   1   7      119.42      116.58      9.07 o
  12   1   7      223.64      216.80     11.56 o
  13   1   7     1148.18     1143.48     29.99 o
  14   1   7      494.45      490.98     26.13 o
  15   1   7      252.54      297.45     23.05 o
  16   1   7       74.00       57.12     15.00 o
  17   1   7      399.43      434.52     35.95 o
  18   1   7      254.75      235.31     29.99 o
  19   1   7      439.13      478.43     44.50 o
  20   1   7        4.17       40.55     28.43 o
  21   1   7      392.32      281.66    135.60 o
   0   2   7     1101.47      954.43     27.14 o
   1   2   7     1442.59     1678.92     27.90 o
   2   2   7    27007.24    27797.67    304.38 o
   3   2   7     4230.13     4621.98     60.78 o
   4   2   7       10.67       10.57      3.88 o
   5   2   7      466.92      582.48     15.45 o
   6   2   7     1515.54     1363.96     25.99 o
   7   2   7     2415.17     2563.72     34.72 o
   8   2   7     6088.39     6332.96     66.47 o
   9   2   7     9778.17     9902.92    109.17 o
  10   2   7     2573.01     2596.70     37.41 o
  11   2   7       27.55       31.51      6.63 o
  12   2   7     2036.57     1926.56     32.57 o
  13   2   7      283.80      265.05     14.09 o
  14   2   7       90.67       79.81     10.68 o
  15   2   7      633.78      625.03     30.08 o
  16   2   7     1114.49     1054.14     50.41 o
  17   2   7     1358.98     1459.40     69.31 o
  18   2   7     2675.10     2873.20     87.68 o
  19   2   7     1480.51     1485.43     70.96 o
  20   2   7     1665.83     1778.51     79.02 o
  21   2   7      168.02      154.35     40.69 o
   1   3   7    12176.05    13355.71    155.54 o
   2   3   7     8825.94     9526.57    110.97 o
   3   3   7    31802.84    32054.78    350.84 o
   4   3   7     4586.63     4648.23     65.41 o
   5   3   7    10027.21    10326.49    138.38 o
   6   3   7     2802.67     2866.44     37.63 o
   7   3   7     3782.48     3645.45     51.57 o
   8   3   7       32.62       33.32      5.71 o
   9   3   7      298.16      276.04     11.75 o
  10   3   7     4009.91     3750.39     50.24 o
  11   3   7     9564.84     9117.76    105.62 o
  12   3   7     5502.55     5507.40     71.54 o
  13   3   7     9669.78     9599.03    116.59 o
  14   3   7     4505.89     4383.63     66.66 o
  15   3   7     7631.28     7689.81    113.65 o
  16   3   7      184.20      165.70     17.25 o
  17   3   7      146.09      129.09     29.88 o
  18   3   7        3.06       32.81     19.08 o
  19   3   7     1023.33     1106.17     58.31 o
  20   3   7     1166.86     1166.94     67.64 o
  21   3   7     1872.24     1851.21     83.61 o
   0   4   7    18513.43    18105.76    264.30 o
   1   4   7     4991.12     4783.26     58.47 o
   2   4   7    25741.54    26926.08    304.93 o
   3   4   7     4186.87     4038.98     52.12 o
   4   4   7      524.00      596.21     15.42 o
   5   4   7       17.21       35.61      5.85 o
   6   4   7    11583.74    11338.94    116.75 o
   7   4   7     6523.11     6312.51     78.35 o
   8   4   7    17830.43    17520.89    205.83 o
   9   4   7     9639.02     9331.88    103.54 o
  10   4   7    18450.02    17791.20    183.77 o
  11   4   7     6145.50     5831.05     72.59 o
  12   4   7     5208.35     5042.45     69.93 o
  13   4   7      177.77      139.14     12.67 o
  14   4   7     1039.65     1022.59     30.42 o
  15   4   7     2659.15     2632.45     51.76 o
  16   4   7     6385.49     6232.95    100.22 o
  17   4   7     2399.02     2413.31     55.83 o
  18   4   7     6856.02     7113.04    152.43 o
  19   4   7     2885.71     2904.21     92.91 o
  20   4   7     4294.00     4686.76    128.63 o
  21   4   7      543.06      544.55     58.27 o
   1   5   7    21726.60    22660.49    300.03 o
   2   5   7     9970.71    10252.64    138.60 o
   3   5   7    42356.59    42874.45    407.11 o
   4   5   7    15984.60    16180.83    150.36 o
   5   5   7    25921.39    25893.28    234.39 o
   6   5   7     5144.24     5199.69     65.55 o
   7   5   7    10575.88    10438.83    117.93 o
   8   5   7     3479.14     3236.53     49.08 o
   9   5   7      902.22      924.71     23.85 o
  10   5   7      274.01      277.36     14.94 o
  11   5   7     5734.08     5636.53     75.75 o
  12   5   7     7715.33     7677.49    100.90 o
  13   5   7    11676.28    11265.87    149.51 o
  14   5   7     5265.74     5164.00     82.13 o
  15   5   7    12427.23    12656.13    168.28 o
  16   5   7     1060.91     1061.47     44.52 o
  17   5   7      601.81      565.48     27.88 o
  18   5   7        0.03       12.22     13.44 o
  19   5   7     1032.74     1059.52     54.36 o
  20   5   7      149.47      107.23     37.24 o
   0   6   7    65090.12    64520.88   1054.75 o
   1   6   7    12576.50    12734.32    163.48 o
   2   6   7    32397.65    32973.03    360.27 o
   3   6   7     3740.61     3982.43     56.45 o
   4   6   7      689.75      745.59     20.37 o
   5   6   7      145.51      124.86      7.59 o
   6   6   7    13464.55    13391.29    137.86 o
   7   6   7     8300.36     8179.18    115.06 o
   8   6   7    24500.51    23921.06    257.99 o
   9   6   7    16016.89    15485.63    188.63 o
  10   6   7    12736.28    12331.42    142.91 o
  11   6   7     3656.03     3536.70     60.61 o
  12   6   7     9925.78     9538.85    130.72 o
  13   6   7        8.04       12.54      9.69 o
  14   6   7     1451.45     1431.54     37.28 o
  15   6   7     1208.42     1152.55     34.77 o
  16   6   7     4805.35     4783.57     84.25 o
  17   6   7     5990.54     6107.45     98.07 o
  18   6   7    12750.47    13412.05    223.52 o
  19   6   7     1067.09      924.08     39.20 o
   1   7   7     6232.91     6214.96     80.87 o
   2   7   7     2347.42     2460.56     40.00 o
   3   7   7    30861.94    30750.38    317.88 o
   4   7   7    12270.64    12273.58    139.57 o
   5   7   7    20196.39    20539.19    214.58 o
   6   7   7    12957.93    13025.76    170.09 o
   7   7   7     6946.53     7039.74     89.13 o
   8   7   7      609.20      636.31     26.23 o
   9   7   7       15.36       20.02      8.46 o
  10   7   7      179.18      163.45     12.71 o
  11   7   7     7386.30     7083.70     96.58 o
  12   7   7     9074.90     8734.43    124.21 o
  13   7   7    12215.94    12004.51    168.54 o
  14   7   7     3779.52     3627.65     66.62 o
  15   7   7    13934.87    13893.48    192.10 o
  16   7   7      951.90      944.93     35.57 o
  17   7   7     1385.89     1494.35     44.75 o
  18   7   7       22.44       21.72     14.72 o
  19   7   7     1373.24     1449.57     46.64 o
   0   8   7    24443.07    24355.35    468.29 o
   1   8   7    10164.24    10335.28    149.55 o
   2   8   7    15062.10    15349.61    176.31 o
   3   8   7     3918.90     3926.99     61.80 o
   4   8   7      384.67      395.63     22.19 o
   5   8   7      328.03      274.46     17.23 o
   6   8   7    11682.32    11508.65    164.09 o
   7   8   7     8692.20     8437.31    136.15 o
   8   8   7    15780.31    15498.23    226.08 o
   9   8   7     7690.63     7341.06    123.34 o
  10   8   7    17494.23    17002.51    217.69 o
  11   8   7     3535.63     3382.47     60.20 o
  12   8   7     2214.84     2141.34     46.87 o
  13   8   7       18.63       10.24     10.83 o
  14   8   7      172.33      125.31     16.16 o
  15   8   7      306.00      289.38     22.05 o
  16   8   7     7377.87     7377.50    121.56 o
  17   8   7     2205.66     2123.02     54.34 o
  18   8   7     7788.33     8336.57    135.82 o
   1   9   7     4248.43     4289.23     92.35 o
   2   9   7     1520.31     1528.08     46.02 o
   3   9   7    12418.82    12473.04    167.03 o
   4   9   7     7589.71     7629.03    118.22 o
   5   9   7    20474.17    20733.74    302.41 o
   6   9   7     7743.14     7824.22    134.74 o
   7   9   7     7599.91     7579.65    134.46 o
   8   9   7     1933.19     1856.03     54.02 o
   9   9   7        5.79       18.33      9.72 o
  10   9   7      230.47      210.52     17.21 o
  11   9   7     5251.78     5141.11     80.76 o
  12   9   7     3193.32     3208.06     65.73 o
  13   9   7    11553.43    11397.46    169.02 o
  14   9   7     3060.16     2927.57     63.41 o
  15   9   7     5954.72     5918.68    108.51 o
  16   9   7      980.56      951.52     37.15 o
  17   9   7      692.98      668.14     35.05 o
   0  10   7    15475.64    15822.90    364.68 o
   1  10   7     5967.40     6215.92    123.32 o
   2  10   7     8730.17     9039.95    163.79 o
   3  10   7      699.99      704.29     39.88 o
   4  10   7       17.41       17.93     13.52 o
   5  10   7      196.42      173.24     22.21 o
   6  10   7     1563.14     1484.45     51.08 o
   7  10   7     1110.06     1071.41     44.62 o
   8  10   7     6472.89     6354.75    125.24 o
   9  10   7     5809.02     5939.75    107.13 o
  10  10   7     6068.35     6057.44    105.15 o
  11  10   7      906.79      905.56     32.13 o
  12  10   7     2143.75     2082.96     54.23 o
  13  10   7       36.40       27.46     13.51 o
  14  10   7       43.76       46.82     14.17 o
  15  10   7      587.07      483.17     34.19 o
   1  11   7      481.85      515.88     35.20 o
   2  11   7      152.98      162.95     28.79 o
   3  11   7     8082.96     8240.41    225.23 o
   4  11   7     4167.09     4193.54    163.61 o
   5  11   7     5752.65     5980.71    129.95 o
   6  11   7     1234.04     1315.30     52.09 o
   7  11   7     1982.41     2041.71     61.04 o
   8  11   7      369.33      397.01     31.46 o
   9  11   7       69.42       71.70     17.46 o
  10  11   7       40.13       39.13     14.22 o
  11  11   7      851.17      778.82     33.18 o
  12  11   7     2334.06     2274.05     67.57 o
  13  11   7     5114.16     5203.69     94.56 o
  14  11   7     2686.82     2826.10     63.67 o
   0  12   7     5555.87     6392.14    395.91 o
   1  12   7     1551.95     1638.61     83.90 o
   2  12   7      740.25      814.48     61.09 o
   3  12   7       33.59       38.79     26.15 o
   4  12   7       14.06       39.23     25.97 o
   5  12   7        1.17        5.80     23.62 o
   6  12   7     1015.84     1049.72     61.88 o
   7  12   7      401.32      388.86     30.07 o
   8  12   7     1555.54     1589.44     54.08 o
   9  12   7     1585.18     1584.41     54.37 o
  10  12   7     2143.85     2260.72     51.61 o
  11  12   7      244.25      263.34     21.82 o
  12  12   7      183.38      164.09     20.01 o
   2  13   7       12.46       44.62     30.22 o
   3  13   7      401.25      395.83     53.73 o
   4  13   7      255.92      260.61     40.05 o
   5  13   7      919.24     1035.19     75.30 o
   6  13   7      266.04      288.90     38.34 o
   7  13   7      172.02      160.82     29.41 o
   8  13   7        5.55       18.85     20.82 o
   9  13   7        0.27       -8.43     18.17 o
   4  14   7      131.33      156.17     36.22 o
   5  14   7       57.73       51.14     34.19 o
   0   0   8     8293.97     9518.90    217.45 o
   1   0   8   112527.17   105060.79   1599.50 o
   2   0   8     1014.30     1208.38     31.43 o
   3   0   8      154.03      148.66     16.81 o
   4   0   8     8154.61     8540.56    191.50 o
   5   0   8    11199.62    11466.17    223.32 o
   6   0   8      774.82      889.29     31.97 o
   7   0   8    65839.24    67282.16    954.46 o
   8   0   8      554.61      642.66     26.26 o
   9   0   8    51933.85    52290.64    865.38 o
  10   0   8      279.01      332.28     20.63 o
  11   0   8    22667.83    22679.23    365.37 o
  12   0   8       86.94      127.50     19.40 o
  13   0   8       17.49       65.30     16.34 o
  14   0   8     1192.42     1295.90     65.00 o
  15   0   8     8565.19     8840.84    211.34 o
  16   0   8       74.96       43.35     28.67 o
  17   0   8    26024.93    27483.18    601.56 o
  18   0   8       31.30       60.11     28.25 o
  19   0   8    15260.00    16472.61    630.54 o
  20   0   8      447.68      421.60    106.66 o
  21   0   8     2724.33     2866.14    250.54 o
   1   1   8     1882.53     1913.96     35.38 o
   2   1   8    23280.01    22335.94    293.00 o
   3   1   8       85.88      111.00      7.24 o
   4   1   8   106833.74   106091.09   1178.37 o
   5   1   8     1146.91     1358.82     24.40 o
   6   1   8    65951.05    66731.34    780.10 o
   7   1   8     3156.33     3250.77     46.72 o
   8   1   8     2870.01     2802.65     43.01 o
   9   1   8       14.19       -4.66      5.39 o
  10   1   8     8822.70     8866.20     94.55 o
  11   1   8      340.49      345.48     13.49 o
  12   1   8    28260.69    28872.16    305.08 o
  13   1   8      285.79      253.69     17.26 o
  14   1   8    26944.87    27589.78    368.57 o
  15   1   8        0.81       13.12     11.61 o
  16   1   8    14985.31    15259.22    249.70 o
  17   1   8       55.88       53.93     17.65 o
  18   1   8       92.33       97.55     22.57 o
  19   1   8      149.20      187.15     30.98 o
  20   1   8     5531.66     5630.37    268.48 o
  21   1   8      139.68      164.78     47.75 o
   0   2   8    12371.71    13568.59    270.87 o
   1   2   8   177942.28   167608.09   4004.91 o
   2   2   8     5386.40     5848.43     75.56 o
   3   2   8    25769.21    27085.02    322.34 o
   4   2   8       19.10       -0.25      5.31 o
   5   2   8     6402.85     6404.35     86.63 o
   6   2   8      195.75      201.29     11.56 o
   7   2   8    32583.64    32439.58    316.63 o
   8   2   8        0.35       12.95      5.16 o
   9   2   8    42843.22    42352.42    419.94 o
  10   2   8      922.72      880.53     20.38 o
  11   2   8    32994.93    32557.95    327.89 o
  12   2   8      891.08      817.04     21.54 o
  13   2   8     1882.44     1931.85     38.16 o
  14   2   8       51.09       43.16     10.02 o
  15   2   8     4483.63     4536.09     88.05 o
  16   2   8        2.38        4.66     13.14 o
  17   2   8    13514.70    14012.67    254.67 o
  18   2   8       27.43       33.58     19.16 o
  19   2   8    11649.80    12441.44    280.65 o
  20   2   8       44.16      124.75     29.20 o
  21   2   8     2469.32     2533.57    114.83 o
   1   3   8      220.09      307.51      9.10 o
   2   3   8    43083.45    44507.16    502.65 o
   3   3   8        4.78       25.41      5.64 o
   4   3   8    57840.02    59067.06    689.99 o
   5   3   8     1386.34     1366.68     24.33 o
   6   3   8    36599.86    36441.96    358.59 o
   7   3   8      629.91      602.42     17.50 o
   8   3   8     2872.92     2888.97     42.87 o
   9   3   8       13.45       21.50      5.55 o
  10   3   8     3890.08     4028.76     51.91 o
  11   3   8       29.84       29.04      7.25 o
  12   3   8    14397.75    14388.76    158.26 o
  13   3   8      285.97      305.80     16.11 o
  14   3   8    17644.85    17998.08    216.25 o
  15   3   8       34.31       43.79     11.83 o
  16   3   8     5609.06     5846.05     99.39 o
  17   3   8      217.64      172.91     37.98 o
  18   3   8        1.26       28.63     17.70 o
  19   3   8      149.68      153.07     36.79 o
  20   3   8     4606.89     4981.95    146.87 o
  21   3   8      191.22      218.67     36.89 o
   0   4   8     7448.15     8449.07    129.96 o
   1   4   8    17716.56    18176.06    194.62 o
   2   4   8       95.31      149.92      7.32 o
   3   4   8     1662.21     1787.75     27.52 o
   4   4   8     8409.30     8737.34     96.44 o
   5   4   8     4313.48     4228.30     53.84 o
   6   4   8      527.28      525.51     19.57 o
   7   4   8     6519.86     6370.50     79.33 o
   8   4   8      406.86      383.98     15.32 o
   9   4   8    20493.22    19513.03    204.99 o
  10   4   8      502.33      449.21     15.67 o
  11   4   8     4246.32     4341.04     58.44 o
  12   4   8       66.52       57.41      9.45 o
  13   4   8      771.14      704.44     26.37 o
  14   4   8       26.76       24.78     10.33 o
  15   4   8     2712.44     2643.24     52.25 o
  16   4   8       79.53       81.02     14.00 o
  17   4   8     6899.88     7139.38    117.57 o
  18   4   8      108.26      127.39     37.02 o
  19   4   8     4967.60     5329.45    137.64 o
  20   4   8       25.78       38.51     22.60 o
   1   5   8     1388.28     1435.45     29.90 o
   2   5   8     6281.81     6555.09     78.29 o
   3   5   8     1610.85     1609.44     25.17 o
   4   5   8    24152.37    23675.12    220.81 o
   5   5   8     1122.72     1008.90     20.29 o
   6   5   8     7873.20     7610.87     89.77 o
   7   5   8        0.03       16.35      7.58 o
   8   5   8      342.24      375.89     15.16 o
   9   5   8      294.47      276.92     19.03 o
  10   5   8     1016.57      966.71     24.79 o
  11   5   8      159.38      110.12     10.49 o
  12   5   8     6781.81     6388.78     84.81 o
  13   5   8       87.15       89.64     12.82 o
  14   5   8     7195.67     7102.45    104.65 o
  15   5   8      902.01      855.63     30.48 o
  16   5   8     1035.37     1040.90     35.36 o
  17   5   8      136.11       92.59     16.49 o
  18   5   8      215.40      171.25     19.59 o
  19   5   8        4.16        6.21     17.38 o
  20   5   8     1526.76     1554.97     71.57 o
   0   6   8        7.98       35.87     13.33 o
   1   6   8     6735.26     6740.71     95.01 o
   2   6   8      165.13      212.18     13.54 o
   3   6   8     3270.70     3381.55     48.53 o
   4   6   8        4.26        3.38      4.58 o
   5   6   8      340.03      305.80     10.18 o
   6   6   8     2392.00     2360.81     35.53 o
   7   6   8     3031.25     3142.17     45.05 o
   8   6   8      840.32      818.22     27.33 o
   9   6   8     4737.84     4613.04     70.67 o
  10   6   8        0.49       24.77      8.21 o
  11   6   8      738.24      678.77     36.76 o
  12   6   8        1.43       16.97      9.45 o
  13   6   8      590.77      531.41     23.68 o
  14   6   8       15.72        4.61      9.86 o
  15   6   8        3.99       -5.58     10.46 o
  16   6   8        0.55       20.75     12.50 o
  17   6   8      685.51      696.41     31.40 o
  18   6   8       19.77       76.41     16.84 o
  19   6   8      977.43      941.47     50.18 o
   1   7   8        6.59        1.22      6.50 o
   2   7   8      173.58      191.12     12.39 o
   3   7   8     3322.38     3411.42     50.89 o
   4   7   8       80.15       72.91     11.49 o
   5   7   8      229.03      256.76     14.73 o
   6   7   8       65.65       68.14     11.21 o
   7   7   8      120.07      100.63      8.87 o
   8   7   8      158.91      136.94     11.60 o
   9   7   8      233.07      209.45     14.06 o
  10   7   8      133.34       80.78     12.54 o
  11   7   8       22.44       16.21      9.55 o
  12   7   8      224.61      231.09     16.23 o
  13   7   8      210.06      204.46     22.33 o
  14   7   8       39.61       50.23     14.71 o
  15   7   8       37.75       66.61     14.14 o
  16   7   8        1.00        6.19     12.05 o
  17   7   8      356.39      309.72     32.98 o
  18   7   8       12.88       15.94     14.61 o
  19   7   8        1.42      -23.11     14.01 o
   0   8   8      889.22      956.79     53.71 o
   1   8   8     2174.36     2239.73     53.44 o
   2   8   8       56.26       63.86     10.41 o
   3   8   8      571.64      617.04     22.57 o
   4   8   8        3.64        4.78      8.34 o
   5   8   8       89.69       94.91     11.68 o
   6   8   8      480.61      499.38     23.61 o
   7   8   8       11.28       38.17     12.02 o
   8   8   8       20.61       41.46     11.53 o
   9   8   8     1295.12     1221.35     37.16 o
  10   8   8      131.30      169.00     16.04 o
  11   8   8      495.05      419.48     20.98 o
  12   8   8      213.76      183.67     16.03 o
  13   8   8      233.15      231.57     20.05 o
  14   8   8       10.66       16.01     11.60 o
  15   8   8      117.00       97.81     16.14 o
  16   8   8        5.79       26.96     14.11 o
  17   8   8      209.43      172.50     20.19 o
  18   8   8      321.36      365.56     26.49 o
   1   9   8       10.09       29.64     12.90 o
   2   9   8     1595.10     1629.60     47.99 o
   3   9   8      106.17      133.60     14.97 o
   4   9   8     4341.42     4263.31     77.40 o
   5   9   8       40.09       90.80     16.15 o
   6   9   8     6172.02     6222.28    120.86 o
   7   9   8      166.02      156.04     21.10 o
   8   9   8      622.72      608.73     44.76 o
   9   9   8      132.40       92.88     13.67 o
  10   9   8     1084.86     1063.40     33.93 o
  11   9   8      188.63      206.49     17.04 o
  12   9   8      475.82      418.16     30.40 o
  13   9   8       87.84      143.17     17.31 o
  14   9   8     1142.91     1043.84     37.33 o
  15   9   8       91.24      111.22     17.52 o
  16   9   8      455.63      429.76     28.12 o
  17   9   8       59.25       18.36     15.06 o
   0  10   8      440.53      539.10     47.82 o
   1  10   8     7680.64     7673.04    145.46 o
   2  10   8        0.48       45.79     15.60 o
   3  10   8     3189.54     3206.56     80.23 o
   4  10   8       32.72       40.51     15.37 o
   5  10   8      811.39      844.62     39.66 o
   6  10   8      385.46      419.83     30.03 o
   7  10   8     3200.47     3203.67     79.39 o
   8  10   8       18.35       44.79     15.52 o
   9  10   8     3838.47     3807.02     78.36 o
  10  10   8       86.81      109.06     17.77 o
  11  10   8     3556.50     3424.61     69.22 o
  12  10   8      169.24      165.92     18.06 o
  13  10   8       57.22       52.14     14.36 o
  14  10   8        8.90       17.78     13.10 o
  15  10   8     1457.91     1433.28     53.44 o
   1  11   8        9.83       17.10     14.10 o
   2  11   8     4921.67     5048.43    129.13 o
   3  11   8        1.70       30.58     22.06 o
   4  11   8    10941.02    11228.89    288.50 o
   5  11   8       10.17       59.99     21.27 o
   6  11   8     7648.68     7742.72    147.63 o
   7  11   8        5.58       15.75     14.96 o
   8  11   8     1455.65     1540.26     54.35 o
   9  11   8       79.83       75.32     17.83 o
  10  11   8     1833.98     1843.04     51.73 o
  11  11   8        7.21       29.37     12.77 o
  12  11   8     3722.11     3770.13     75.81 o
  13  11   8        8.89       42.68     15.32 o
  14  11   8     5734.13     5852.56    104.07 o
   0  12   8      440.56      500.37     50.20 o
   1  12   8    14610.58    14834.75    322.16 o
   2  12   8      184.01      195.78     39.51 o
   3  12   8     2584.59     2678.49    109.58 o
   4  12   8      497.03      539.95     88.44 o
   5  12   8      254.41      226.47     44.38 o
   6  12   8       10.51       -3.42     22.51 o
   7  12   8     6947.18     7369.01    168.24 o
   8  12   8      105.25      110.59     21.55 o
   9  12   8     9649.82     9999.78    178.77 o
  10  12   8       37.47       26.13     16.42 o
  11  12   8     5864.91     5992.90    104.63 o
   1  13   8       92.51       51.75     55.84 o
   2  13   8     4769.53     5141.20    189.36 o
   3  13   8       97.56       51.02     31.05 o
   4  13   8    11001.09    11592.44    342.40 o
   5  13   8      492.83      485.58     51.59 o
   6  13   8     7172.51     7738.98    196.50 o
   7  13   8      136.43      112.93     29.61 o
   8  13   8      898.50      872.34     55.51 o
   9  13   8       37.55       34.47     23.10 o
   3  14   8     3014.94     3152.05    244.77 o
   4  14   8       73.30       79.87     44.46 o
   1   1   9     2549.36     2872.17     49.03 o
   2   1   9     8998.90     9208.70    130.48 o
   3   1   9    15266.31    16397.97    191.06 o
   4   1   9     5882.05     6184.21     86.78 o
   5   1   9     8893.19     9437.11    121.96 o
   6   1   9     3223.79     3266.47     46.67 o
   7   1   9    11805.93    12134.02    137.41 o
   8   1   9        4.26       11.76      4.55 o
   9   1   9     1055.40      958.63     23.61 o
  10   1   9     3343.32     3148.07     43.61 o
  11   1   9      435.05      465.99     15.62 o
  12   1   9     1796.02     1817.44     35.83 o
  13   1   9      511.42      543.23     23.34 o
  14   1   9     1693.24     1676.75     46.06 o
  15   1   9      805.21      866.77     42.00 o
  16   1   9       23.52       32.18     15.13 o
  17   1   9        3.92       16.54     14.35 o
  18   1   9      169.93      194.68     29.15 o
  19   1   9       21.78       23.29     20.20 o
  20   1   9      281.85      320.15     55.35 o
  21   1   9      298.48      238.31     54.27 o
   0   2   9     1575.15     1406.10     38.10 o
   1   2   9    24147.00    26105.54    300.75 o
   2   2   9    21652.52    22638.60    272.84 o
   3   2   9      124.79      188.35      9.84 o
   4   2   9     3845.98     4285.34     65.25 o
   5   2   9       84.78       83.34      8.49 o
   6   2   9     1222.94     1111.58     21.29 o
   7   2   9     1284.41     1181.20     20.64 o
   8   2   9    10081.12    10010.46    105.03 o
   9   2   9     6327.67     6203.25     74.21 o
  10   2   9     3648.69     3600.46     49.39 o
  11   2   9      661.72      655.37     19.26 o
  12   2   9       26.37       34.81      8.08 o
  13   2   9       17.17       24.87      8.12 o
  14   2   9       89.63       88.70     12.45 o
  15   2   9      154.17      144.23     20.99 o
  16   2   9      529.47      516.52     36.23 o
  17   2   9     2518.79     2621.77    105.82 o
  18   2   9      736.52      751.09     62.64 o
  19   2   9      126.43      126.80     35.59 o
  20   2   9     1421.38     1469.96     76.24 o
  21   2   9       58.01       24.41     36.54 o
   1   3   9     3854.73     4287.61     57.94 o
   2   3   9      675.85      652.60     22.68 o
   3   3   9    14231.23    14924.95    177.88 o
   4   3   9     5856.11     5746.05     79.92 o
   5   3   9     6705.77     6608.23     81.75 o
   6   3   9     1703.29     1649.12     25.78 o
   7   3   9     6988.42     6862.37     87.19 o
   8   3   9      345.65      342.98     16.26 o
   9   3   9      483.35      427.78     15.98 o
  10   3   9      134.56      108.95      8.86 o
  11   3   9     2480.77     2451.63     38.77 o
  12   3   9     3805.21     3965.33     55.14 o
  13   3   9    12203.70    12109.87    138.13 o
  14   3   9     3543.22     3581.22     57.34 o
  15   3   9     4025.11     4195.03     71.93 o
  16   3   9      227.06      211.67     24.72 o
  17   3   9      307.23      277.08     29.39 o
  18   3   9       59.42       72.69     21.43 o
  19   3   9     1476.47     1445.68     65.72 o
  20   3   9      266.53      329.86     41.65 o
  21   3   9     2510.82     2764.69    105.36 o
   0   4   9    30954.41    32561.23    469.13 o
   1   4   9    16830.53    18007.63    178.26 o
   2   4   9    24720.80    24850.75    338.61 o
   3   4   9     5435.48     5544.79     68.40 o
   4   4   9      884.31      910.66     17.85 o
   5   4   9       15.63       27.61      8.05 o
   6   4   9    10630.84    10207.87    117.69 o
   7   4   9     9249.90     9005.99    110.69 o
   8   4   9    22850.47    22216.35    240.61 o
   9   4   9    18259.23    17457.44    192.06 o
  10   4   9    10348.89    10217.02    111.01 o
  11   4   9     2873.22     2839.24     43.67 o
  12   4   9     2812.95     2785.04     45.30 o
  13   4   9        7.08        2.48      7.63 o
  14   4   9      472.02      419.25     20.52 o
  15   4   9      418.91      397.87     21.64 o
  16   4   9     2224.26     2281.27     51.12 o
  17   4   9     4283.60     4483.56     88.80 o
  18   4   9     6618.69     6664.61    158.77 o
  19   4   9     2533.16     2707.58    100.36 o
  20   4   9     4284.44     4534.28    126.57 o
   1   5   9     4509.06     4509.16     54.86 o
   2   5   9     4935.23     5149.11     64.38 o
   3   5   9    38189.12    37118.88    410.33 o
   4   5   9    36990.05    36738.70    343.82 o
   5   5   9    24830.17    24480.39    255.98 o
   6   5   9    16043.73    15670.52    163.87 o
   7   5   9    17796.30    16981.70    182.35 o
   8   5   9     1777.72     1588.58     31.48 o
   9   5   9     1299.31     1227.63     34.56 o
  10   5   9      320.29      340.79     14.93 o
  11   5   9     5135.45     4802.11     69.84 o
  12   5   9     9694.35     9624.01    118.16 o
  13   5   9    13582.79    13177.03    171.48 o
  14   5   9    10964.85    10554.53    143.85 o
  15   5   9     9888.53     9889.44    137.95 o
  16   5   9     1104.33     1083.73     36.31 o
  17   5   9      649.47      635.05     29.20 o
  18   5   9        0.42       10.33     14.33 o
  19   5   9      790.77      712.05     49.48 o
  20   5   9     1615.23     1683.58     76.38 o
   0   6   9    37376.16    37870.47    634.39 o
   1   6   9    19082.19    19309.04    237.44 o
   2   6   9    18669.09    19058.78    216.78 o
   3   6   9       62.84       64.87      8.35 o
   4   6   9     6465.75     6602.54     68.49 o
   5   6   9      641.57      572.21     14.78 o
   6   6   9    11933.75    11741.71    124.54 o
   7   6   9     7804.93     7986.78     93.50 o
   8   6   9    21858.30    21398.37    234.46 o
   9   6   9    11703.76    11578.41    153.98 o
  10   6   9    22111.14    21387.43    250.17 o
  11   6   9     2278.76     2179.48     43.25 o
  12   6   9     1135.30     1134.39     32.72 o
  13   6   9      356.15      329.29     19.75 o
  14   6   9      330.65      319.96     20.22 o
  15   6   9      360.05      331.26     21.77 o
  16   6   9     5839.42     6072.62    100.69 o
  17   6   9     5255.12     5292.29     92.51 o
  18   6   9     6507.67     6777.81    117.52 o
  19   6   9     3349.75     3708.90    106.92 o
   1   7   9     5084.51     5065.77     76.29 o
   2   7   9     4324.99     4425.37     65.15 o
   3   7   9    11797.75    12297.93    144.25 o
   4   7   9    21547.71    21526.11    230.18 o
   5   7   9    25700.37    25360.79    294.90 o
   6   7   9     2987.71     2956.57     53.92 o
   7   7   9     6446.15     6294.90     79.28 o
   8   7   9      560.38      551.71     19.01 o
   9   7   9      217.62      203.76     13.76 o
  10   7   9      251.87      216.53     17.61 o
  11   7   9     9757.87     9530.57    127.93 o
  12   7   9     8476.59     8285.47    114.97 o
  13   7   9    13663.51    13265.52    183.51 o
  14   7   9     8426.26     8282.19    121.74 o
  15   7   9     7577.14     7804.69    121.52 o
  16   7   9      536.00      464.20     26.51 o
  17   7   9     1109.99     1144.49     39.53 o
  18   7   9        8.88        7.23     14.58 o
   0   8   9    18558.89    19268.90    383.15 o
   1   8   9    13654.44    13668.39    201.86 o
   2   8   9    10232.73    10005.75    138.18 o
   3   8   9     2150.76     2199.62     44.63 o
   4   8   9      913.27      897.65     28.24 o
   5   8   9      747.28      685.11     25.81 o
   6   8   9     8097.95     8109.34    124.58 o
   7   8   9     3915.07     3824.58     76.58 o
   8   8   9    20695.80    20462.73    276.58 o
   9   8   9    15744.91    15339.71    216.30 o
  10   8   9    12142.92    11947.45    169.62 o
  11   8   9     4699.39     4486.17     73.49 o
  12   8   9     3804.90     3733.02     71.78 o
  13   8   9      334.39      330.30     20.33 o
  14   8   9      747.07      665.71     29.60 o
  15   8   9     2221.23     2168.96     55.72 o
  16   8   9     4398.47     4363.79     83.93 o
  17   8   9     5592.93     5700.14    102.21 o
  18   8   9    10965.76    11902.22    199.30 o
   1   9   9     2911.28     2926.97     73.63 o
   2   9   9     4299.36     4462.81     97.11 o
   3   9   9    17100.84    16971.82    256.94 o
   4   9   9     8156.61     8208.11    120.63 o
   5   9   9    17049.65    17323.89    245.66 o
   6   9   9     7770.23     7734.93    134.97 o
   7   9   9     5215.91     5023.34    104.78 o
   8   9   9      653.52      644.89     37.23 o
   9   9   9      337.55      292.48     22.88 o
  10   9   9      438.83      339.65     22.14 o
  11   9   9     5135.53     5044.31     89.12 o
  12   9   9     5489.26     5389.04     90.69 o
  13   9   9     7353.69     7309.39    114.88 o
  14   9   9     5005.90     4990.03     91.19 o
  15   9   9     5535.41     5511.88     98.59 o
  16   9   9      974.77      915.71     38.50 o
   0  10   9     8665.58     9172.90    237.40 o
   1  10   9     4303.08     4412.59     98.91 o
   2  10   9     6888.13     7043.61    137.74 o
   3  10   9     1064.86     1071.69     48.60 o
   4  10   9      149.67      153.79     25.97 o
   5  10   9       15.19       23.02     14.05 o
   6  10   9     1211.04     1178.12     47.09 o
   7  10   9     2724.05     2755.07     72.26 o
   8  10   9     4683.91     4716.05    103.63 o
   9  10   9     4361.44     4393.60     83.95 o
  10  10   9     7242.23     7364.04    129.36 o
  11  10   9     1374.16     1293.98     43.14 o
  12  10   9     1374.64     1361.76     40.07 o
  13  10   9       42.64       52.45     13.99 o
  14  10   9       10.54        4.06     13.62 o
  15  10   9      842.97      794.34     35.18 o
   1  11   9      750.23      720.87     43.61 o
   2  11   9      431.04      471.08     36.67 o
   3  11   9     4928.33     5130.39    145.36 o
   4  11   9     2732.93     2805.99    112.68 o
   5  11   9     6685.93     6947.29    180.64 o
   6  11   9     1904.63     2065.23     73.53 o
   7  11   9     1588.88     1599.91     55.34 o
   8  11   9       20.23       12.25     14.90 o
   9  11   9        6.14       12.03     11.96 o
  10  11   9       55.70       44.77     20.04 o
  11  11   9     2508.28     2442.88     56.93 o
  12  11   9     1210.04     1166.60     40.52 o
  13  11   9     2575.44     2621.41     63.58 o
   0  12   9     2553.48     2863.92    111.55 o
   1  12   9     1899.80     2089.99     84.82 o
   2  12   9     1875.09     1864.24     90.46 o
   3  12   9      540.35      453.28     49.16 o
   4  12   9       11.65       22.73     33.20 o
   5  12   9       11.60       17.42     26.65 o
   6  12   9       65.99       46.56     26.04 o
   7  12   9     1017.22     1011.89     62.42 o
   8  12   9     2947.34     3129.09     89.55 o
   9  12   9     1498.54     1561.58     59.01 o
  10  12   9     1331.67     1325.90     41.79 o
  11  12   9      756.34      779.00     34.62 o
   1  13   9       12.14      -13.15     20.62 o
   2  13   9      277.52      325.56     60.10 o
   3  13   9      702.96      975.23     80.63 o
   4  13   9      511.21      622.71     67.24 o
   5  13   9      854.01      864.13     77.47 o
   6  13   9      375.73      374.37     47.42 o
   7  13   9      276.33      281.70     39.30 o
   8  13   9      483.21      469.45     44.46 o
   9  13   9        6.52       11.94     21.07 o
   3  14   9        7.63       11.65     39.38 o
   4  14   9        5.05      -13.40     22.92 o
   0   0  10   112474.31   106635.44   2300.72 o
   1   0  10     8584.94     9378.00    175.93 o
   2   0  10    40406.72    39579.51    614.98 o
   3   0  10     5693.53     5968.05    123.71 o
   4   0  10     2097.02     2097.63     54.60 o
   5   0  10    18085.52    18953.63    356.95 o
   6   0  10     5832.73     5595.66    101.52 o
   7   0  10     5312.45     5251.27     91.42 o
   8   0  10    45035.64    44279.90    683.56 o
   9   0  10     1005.63     1041.12     35.01 o
  10   0  10    32171.32    32402.20    599.65 o
  11   0  10     3565.29     3636.63     87.25 o
  12   0  10    16632.25    16075.01    443.33 o
  13   0  10       77.84      101.07     22.65 o
  14   0  10     3237.55     3328.06     95.10 o
  15   0  10     1348.58     1425.39     59.01 o
  16   0  10    18582.67    18903.72    422.34 o
  17   0  10     4502.37     4422.91    162.89 o
  18   0  10    17645.25    18333.06    492.99 o
  19   0  10     1714.58     1532.67    100.12 o
  20   0  10     3788.55     4217.87    218.34 o
  21   0  10     1676.79     1543.45    190.98 o
   1   1  10     7867.46     7844.57    117.24 o
   2   1  10     6787.18     7124.49    111.83 o
   3   1  10    74930.55    75455.96    874.27 o
   4   1  10     1906.39     1536.96     27.44 o
   5   1  10    93870.92    94986.82   1100.70 o
   6   1  10     9009.83     9055.72    118.06 o
   7   1  10    23090.14    23276.87    243.06 o
   8   1  10      560.50      558.81     17.66 o
   9   1  10       39.15       66.41     11.23 o
  10   1  10      764.83      835.93     21.93 o
  11   1  10    23255.22    22416.86    257.15 o
  12   1  10     2683.82     2592.89     49.10 o
  13   1  10    28642.13    27924.13    375.58 o
  14   1  10     2480.34     2533.66     59.47 o
  15   1  10    15073.83    15215.21    231.94 o
  16   1  10     3723.18     3845.70     88.60 o
  17   1  10     1396.78     1370.13     52.29 o
  18   1  10      236.54      233.91     28.59 o
  19   1  10     1745.38     1786.86     81.98 o
  20   1  10     1565.44     1666.29     90.33 o
  21   1  10     9334.14    10057.98    328.49 o
   0   2  10   113911.80   108839.04   2668.37 o
   1   2  10    32545.31    34277.60    392.40 o
   2   2  10    46826.23    49090.58    577.91 o
   3   2  10     2322.91     2257.66     37.22 o
   4   2  10     8391.33     8818.57    121.41 o
   5   2  10      209.98      160.93     11.33 o
   6   2  10     9531.90     9406.73    104.63 o
   7   2  10     3737.18     3654.60     45.47 o
   8   2  10    35417.19    34815.57    349.14 o
   9   2  10     1211.25     1137.96     22.46 o
  10   2  10    37573.20    37430.73    362.90 o
  11   2  10     4855.51     4994.30     64.49 o
  12   2  10     9475.68     9369.44    112.44 o
  13   2  10       31.40       20.84      9.02 o
  14   2  10      425.34      390.18     21.46 o
  15   2  10     1696.26     1711.32     59.96 o
  16   2  10    11635.54    11712.66    192.76 o
  17   2  10     1026.25     1000.90     46.17 o
  18   2  10     9461.92    10020.50    199.06 o
  19   2  10      723.01      769.24     64.77 o
  20   2  10     3867.62     4119.73    145.91 o
  21   2  10      124.78       87.16     35.70 o
   1   3  10     2799.15     2755.57     43.81 o
   2   3  10     6552.70     7038.19     91.00 o
   3   3  10    17450.84    17712.17    219.14 o
   4   3  10     6497.27     6629.73     88.71 o
   5   3  10    55516.40    56071.54    550.71 o
   6   3  10     4709.07     4761.61     62.43 o
   7   3  10    18193.61    18489.78    208.67 o
   8   3  10     2875.32     2771.04     44.70 o
   9   3  10       16.45       22.57      7.23 o
  10   3  10       26.10       38.61      6.84 o
  11   3  10     9833.86     9506.79    107.44 o
  12   3  10     1344.04     1411.48     29.77 o
  13   3  10    15329.07    15588.18    171.84 o
  14   3  10     1876.13     1862.32     38.29 o
  15   3  10     7259.39     7361.06    118.30 o
  16   3  10       40.61       37.11     16.50 o
  17   3  10     1456.89     1510.27     59.51 o
  18   3  10      126.02       99.48     23.99 o
  19   3  10     1175.35     1219.15     61.94 o
  20   3  10      756.64      749.61     65.35 o
  21   3  10     5650.53     6432.07    200.46 o
   0   4  10    19569.07    20088.75    265.71 o
   1   4  10     3458.14     3651.68     44.77 o
   2   4  10    23624.47    24154.46    348.01 o
   3   4  10     2698.71     2913.73     40.07 o
   4   4  10       11.44       34.72      5.83 o
   5   4  10     1866.08     1942.62     32.50 o
   6   4  10     4679.91     4453.36     70.10 o
   7   4  10       74.59      104.54      9.55 o
   8   4  10    25998.95    24475.15    263.68 o
   9   4  10     1013.99     1095.23     24.54 o
  10   4  10    13164.78    13008.21    140.88 o
  11   4  10      840.82      861.46     24.81 o
  12   4  10      980.63      895.55     24.92 o
  13   4  10      266.92      249.41     15.30 o
  14   4  10      742.74      722.93     33.28 o
  15   4  10      982.55      976.28     32.95 o
  16   4  10     8258.58     8576.14    142.79 o
  17   4  10      524.14      557.46     49.27 o
  18   4  10     6488.28     6466.90    156.25 o
  19   4  10      764.44      791.23     52.16 o
  20   4  10     1900.25     1926.49     84.73 o
   1   5  10      522.52      618.75     13.61 o
   2   5  10     3438.87     3492.20     45.98 o
   3   5  10     9185.80     8492.66    105.93 o
   4   5  10     4142.32     4065.67     51.86 o
   5   5  10     7947.18     7830.24     89.52 o
   6   5  10      108.35      123.54      9.04 o
   7   5  10     2925.97     2769.73     49.25 o
   8   5  10     1093.31      970.20     24.58 o
   9   5  10      189.83      154.27     11.93 o
  10   5  10     1388.78     1275.23     46.86 o
  11   5  10      949.35      835.82     25.65 o
  12   5  10      235.18      243.83     15.82 o
  13   5  10     7521.20     7418.84    107.42 o
  14   5  10      478.09      453.18     22.92 o
  15   5  10     2245.99     2181.71     48.23 o
  16   5  10      182.39      132.57     16.98 o
  17   5  10      559.06      632.50     29.71 o
  18   5  10      154.66      139.09     25.89 o
  19   5  10      201.64      200.14     30.84 o
  20   5  10      288.28      343.28     39.38 o
   0   6  10    10929.39    10664.58    202.27 o
   1   6  10     1248.56     1306.07     32.77 o
   2   6  10     1356.63     1414.71     30.78 o
   3   6  10     3379.10     3613.26     45.49 o
   4   6  10      657.12      664.23     15.45 o
   5   6  10      977.91     1038.15     28.40 o
   6   6  10      330.78      329.18     13.18 o
   7   6  10       22.10       32.50      7.29 o
   8   6  10     1271.57     1273.85     29.50 o
   9   6  10      132.13      143.89     13.23 o
  10   6  10     2334.60     2246.08     43.49 o
  11   6  10       59.91       47.14     10.41 o
  12   6  10      254.39      229.10     16.17 o
  13   6  10      156.04      116.55     14.10 o
  14   6  10        5.16       -1.41      9.69 o
  15   6  10       16.18       28.90     11.99 o
  16   6  10      260.86      254.43     21.25 o
  17   6  10        1.32       35.72     17.41 o
  18   6  10      425.14      440.75     28.57 o
  19   6  10      398.39      419.69     38.95 o
   1   7  10        1.76       -2.55      8.65 o
   2   7  10       36.88       52.65      8.95 o
   3   7  10      538.59      504.58     19.77 o
   4   7  10      105.32      134.68     12.07 o
   5   7  10        3.45       39.90      9.85 o
   6   7  10     1710.76     1703.81     30.58 o
   7   7  10      164.92      162.38     13.68 o
   8   7  10        1.70        2.92      7.36 o
   9   7  10      183.41      183.19     13.99 o
  10   7  10      816.30      801.14     31.75 o
  11   7  10       16.84       19.23      9.64 o
  12   7  10       43.75       98.34     12.93 o
  13   7  10      267.04      258.81     18.39 o
  14   7  10      412.67      375.03     28.00 o
  15   7  10       69.15       80.47     14.77 o
  16   7  10      556.14      500.81     27.63 o
  17   7  10      618.10      498.61     27.94 o
  18   7  10       14.10       -5.41     13.77 o
   0   8  10     2374.18     2477.21     91.82 o
   1   8  10      298.77      383.17     25.55 o
   2   8  10     1723.19     1706.26     47.83 o
   3   8  10       32.11       36.56     10.03 o
   4   8  10      289.27      266.39     18.09 o
   5   8  10      961.84      957.56     30.23 o
   6   8  10      201.03      212.50     19.73 o
   7   8  10      232.79      216.75     16.43 o
   8   8  10      722.21      704.09     31.60 o
   9   8  10       66.28       92.93     15.17 o
  10   8  10      774.84      691.72     31.19 o
  11   8  10      113.67       97.13     13.33 o
  12   8  10      566.48      517.70     23.47 o
  13   8  10      268.27      221.71     18.53 o
  14   8  10        2.90        6.04     11.46 o
  15   8  10       37.23       30.10     13.60 o
  16   8  10      790.97      688.70     34.76 o
  17   8  10       31.73       75.06     17.42 o
   1   9  10      997.16     1149.14     46.19 o
   2   9  10      164.75      189.55     33.46 o
   3   9  10     2380.77     2433.39     62.76 o
   4   9  10      556.63      641.09     27.38 o
   5   9  10     3389.28     3368.11     67.53 o
   6   9  10     1093.86     1098.06     41.06 o
   7   9  10      883.41      885.71     40.41 o
   8   9  10      104.08       91.10     15.37 o
   9   9  10       15.99       41.32     13.41 o
  10   9  10       35.75       35.79     11.96 o
  11   9  10     1177.44     1138.42     34.89 o
  12   9  10       23.16       58.23     13.21 o
  13   9  10     1626.27     1567.31     58.60 o
  14   9  10      248.29      243.97     21.80 o
  15   9  10      839.54      817.83     34.75 o
  16   9  10       45.67       38.70     15.29 o
   0  10  10     8724.18     8906.06    234.05 o
   1  10  10      689.39      732.90     39.64 o
   2  10  10     3936.38     4210.01     97.36 o
   3  10  10      162.74      162.70     23.04 o
   4  10  10        2.47        9.86     13.93 o
   5  10  10       44.13       35.71     15.01 o
   6  10  10     1629.21     1640.00     53.41 o
   7  10  10      255.76      256.52     25.25 o
   8  10  10     4771.04     4688.24    103.34 o
   9  10  10     1272.93     1391.74     45.10 o
  10  10  10     4645.59     4531.26     88.21 o
  11  10  10      258.24      223.11     19.34 o
  12  10  10     1840.88     1833.37     47.27 o
  13  10  10      210.06      188.03     18.66 o
  14  10  10      530.18      501.35     28.60 o
  15  10  10      142.70      148.80     19.82 o
   1  11  10      609.90      631.49     45.59 o
   2  11  10      659.53      686.04     40.21 o
   3  11  10     7911.39     8276.19    187.95 o
   4  11  10     1355.65     1527.90     83.82 o
   5  11  10     9500.28     9962.41    237.14 o
   6  11  10      231.66      284.75     37.80 o
   7  11  10     2942.78     2949.74     77.56 o
   8  11  10      166.61      155.96     23.36 o
   9  11  10        3.51       12.58     12.73 o
  10  11  10      343.91      338.89     25.60 o
  11  11  10     3891.69     3992.70     78.69 o
  12  11  10      540.97      513.77     28.24 o
  13  11  10     5225.29     5336.28    102.28 o
   0  12  10    11645.42    12217.06    308.35 o
   1  12  10     1457.92     1487.94     62.86 o
   2  12  10     4409.65     4868.75    216.24 o
   3  12  10      303.91      226.86     40.22 o
   4  12  10      230.08      192.22     43.08 o
   5  12  10      664.13      722.37     62.17 o
   6  12  10     1727.64     1797.46    132.09 o
   7  12  10      397.00      448.11     44.27 o
   8  12  10     8410.83     8995.92    215.06 o
   9  12  10      669.64      688.26     41.88 o
  10  12  10     4938.20     5166.43    103.14 o
  11  12  10     1461.03     1439.59     45.97 o
   1  13  10      631.31      563.79     93.09 o
   2  13  10     2480.17     2823.36    117.15 o
   3  13  10     9081.26     9547.07    299.09 o
   4  13  10      719.42      780.02     89.22 o
   5  13  10    10838.94    11639.21    348.73 o
   6  13  10      918.82      965.34     71.12 o
   7  13  10     3047.69     3176.21    111.71 o
   8  13  10        4.18        5.22     21.49 o
   2  14  10     4473.35     5015.47    349.75 o
   3  14  10      123.95      103.19     35.55 o
   1   1  11     4563.48     4880.96     77.30 o
   2   1  11     5266.08     5458.99     82.58 o
   3   1  11        6.39       19.80      5.62 o
   4   1  11    10708.90    10808.03    132.46 o
   5   1  11      601.17      624.43     17.14 o
   6   1  11     3462.57     3718.48     52.89 o
   7   1  11      149.08      141.62      9.41 o
   8   1  11     5653.43     5731.31     65.62 o
   9   1  11       12.02        5.59      5.36 o
  10   1  11      394.77      442.83     16.53 o
  11   1  11      180.39      146.49     12.11 o
  12   1  11     1748.39     1778.73     39.22 o
  13   1  11     2207.50     2193.75     56.57 o
  14   1  11     2425.88     2457.36     79.14 o
  15   1  11       84.39       79.43     15.85 o
  16   1  11      193.46      246.69     25.02 o
  17   1  11      382.21      387.68     31.32 o
  18   1  11       13.58       40.46     18.46 o
  19   1  11        0.11       17.78     23.19 o
  20   1  11        3.39       34.28     28.11 o
  21   1  11        6.33       20.42     37.35 o
   0   2  11     2185.70     2261.93    104.55 o
   1   2  11     8401.39     8303.67    106.90 o
   2   2  11     1242.60     1594.56     33.31 o
   3   2  11     8725.49     9165.27    121.26 o
   4   2  11        2.59       -9.02      4.51 o
   5   2  11      169.32      209.75     11.60 o
   6   2  11     2478.93     2577.33     38.17 o
   7   2  11     4662.26     4891.75     62.62 o
   8   2  11       30.16       25.62      6.25 o
   9   2  11    20603.56    20282.71    211.54 o
  10   2  11     1517.15     1524.31     27.07 o
  11   2  11     3285.45     3379.95     49.23 o
  12   2  11        4.40       15.74      7.41 o
  13   2  11       12.75        9.62      9.13 o
  14   2  11        7.62       14.67     10.25 o
  15   2  11     2625.17     2675.61     79.30 o
  16   2  11     1182.42     1285.46     47.34 o
  17   2  11     3206.20     3380.29     85.36 o
  18   2  11      146.93      170.28     26.30 o
  19   2  11     2061.80     1985.62     93.25 o
  20   2  11      240.38      273.38     44.45 o
  21   2  11      259.18      302.54     51.83 o
   1   3  11     2016.63     2267.31     39.06 o
   2   3  11     8558.69     8447.22    112.07 o
   3   3  11      369.25      472.08     20.89 o
   4   3  11    15659.21    15747.41    167.03 o
   5   3  11      285.57      283.02     10.64 o
   6   3  11     6632.34     6625.84     79.45 o
   7   3  11       92.40       88.99      8.26 o
   8   3  11       15.10       31.41      7.12 o
   9   3  11      114.06       46.27      9.74 o
  10   3  11      965.25     1119.54     23.56 o
  11   3  11      514.01      503.50     17.30 o
  12   3  11     9671.46     9812.67    115.21 o
  13   3  11      120.76      130.65     13.50 o
  14   3  11     9551.32     9698.70    121.15 o
  15   3  11      208.23      242.76     21.71 o
  16   3  11      647.14      622.47     37.26 o
  17   3  11      158.48      152.34     24.34 o
  18   3  11      280.79      285.39     33.92 o
  19   3  11      344.09      402.56     39.09 o
  20   3  11     1214.72     1132.72    100.27 o
  21   3  11       23.12       43.89     35.92 o
   0   4  11      649.92      568.08     18.65 o
   1   4  11    25518.88    25798.74    247.06 o
   2   4  11     3703.88     3628.92     50.51 o
   3   4  11     9720.13     9922.31    118.69 o
   4   4  11     1048.22     1174.58     24.56 o
   5   4  11      399.57      410.87     13.20 o
   6   4  11     2778.73     2599.16     38.47 o
   7   4  11    30409.74    29600.92    313.74 o
   8   4  11     1181.82     1147.56     25.92 o
   9   4  11    38488.64    37379.55    394.29 o
  10   4  11     1375.67     1267.78     28.67 o
  11   4  11     7406.23     7325.89     88.50 o
  12   4  11      631.11      633.55     21.55 o
  13   4  11      347.94      323.09     17.62 o
  14   4  11       20.36       20.24      9.88 o
  15   4  11     1785.19     1786.44     42.68 o
  16   4  11      334.68      318.13     24.10 o
  17   4  11    12081.42    12742.58    258.15 o
  18   4  11      757.80      826.90     52.29 o
  19   4  11    10668.62    10999.81    235.96 o
  20   4  11      701.32      696.88     51.06 o
   1   5  11      152.32      206.83      9.37 o
   2   5  11    18670.65    18555.42    191.75 o
   3   5  11     5442.95     5409.82     63.91 o
   4   5  11    71175.65    69767.92    696.79 o
   5   5  11     2072.53     2132.47     34.24 o
   6   5  11    38954.11    37842.18    384.44 o
   7   5  11     1997.36     2000.28     33.99 o
   8   5  11     5759.95     5560.40     80.01 o
   9   5  11      784.18      779.55     26.90 o
  10   5  11     5068.34     4687.89     68.02 o
  11   5  11     1300.49     1197.33     31.16 o
  12   5  11    22359.83    21653.97    254.71 o
  13   5  11      914.49      870.60     28.85 o
  14   5  11    17478.81    17630.77    222.93 o
  15   5  11     1629.64     1608.32     41.07 o
  16   5  11     4391.13     4532.57     84.93 o
  17   5  11      605.78      563.25     29.48 o
  18   5  11       38.25       31.10     20.56 o
  19   5  11       64.89       62.46     23.76 o
  20   5  11     2415.45     2485.34     89.65 o
   0   6  11     3691.71     3712.29     88.83 o
   1   6  11    22847.09    22804.34    291.84 o
   2   6  11       35.17       60.74      6.00 o
   3   6  11    19622.66    19153.38    193.14 o
   4   6  11      258.02      273.60     13.01 o
   5   6  11      174.56      199.51     10.35 o
   6   6  11     1777.15     1739.04     30.78 o
   7   6  11    19573.12    19120.13    219.89 o
   8   6  11     1467.57     1427.31     47.34 o
   9   6  11    35426.71    34285.54    378.42 o
  10   6  11      628.96      575.82     23.22 o
  11   6  11    12582.39    12163.20    154.64 o
  12   6  11      334.27      255.99     16.81 o
  13   6  11       33.94       40.60     11.74 o
  14   6  11      109.13      100.07     16.63 o
  15   6  11     2404.06     2390.91     69.58 o
  16   6  11      583.35      542.85     28.08 o
  17   6  11     8349.32     8750.09    141.05 o
  18   6  11      769.32      722.73     38.28 o
  19   6  11     7052.74     7212.15    174.87 o
   1   7  11       98.02       84.38     14.18 o
   2   7  11    14423.85    14168.38    183.93 o
   3   7  11     4514.16     4414.92     66.60 o
   4   7  11    28992.46    28906.66    334.07 o
   5   7  11      916.71      887.99     24.07 o
   6   7  11    28664.66    28002.47    280.92 o
   7   7  11      808.73      801.26     23.22 o
   8   7  11     3804.47     3884.26     68.03 o
   9   7  11       85.79      100.43     11.58 o
  10   7  11     3282.45     3245.60     63.76 o
  11   7  11      341.06      320.80     18.53 o
  12   7  11    21630.85    21632.86    258.45 o
  13   7  11      505.05      461.80     29.26 o
  14   7  11    15101.24    15206.82    216.92 o
  15   7  11      531.50      499.62     27.17 o
  16   7  11     2987.63     3039.19     64.32 o
  17   7  11        0.98       13.11     14.43 o
  18   7  11      181.19      147.82     20.07 o
   0   8  11     3303.65     3371.03    112.77 o
   1   8  11    35051.29    35234.40    522.99 o
   2   8  11     7615.45     7531.72    131.93 o
   3   8  11     6868.04     6648.03    105.46 o
   4   8  11       89.75       60.43     11.57 o
   5   8  11      469.21      449.09     24.05 o
   6   8  11       34.18       14.58     10.81 o
   7   8  11    21822.80    21921.84    292.80 o
   8   8  11     1412.55     1294.49     58.63 o
   9   8  11    25238.38    24648.77    319.22 o
  10   8  11     1140.19     1111.15     36.14 o
  11   8  11    13297.11    13008.63    162.35 o
  12   8  11      840.00      833.67     32.89 o
  13   8  11      177.49      131.83     16.07 o
  14   8  11        7.63       27.53     12.49 o
  15   8  11     3601.60     3532.83     70.90 o
  16   8  11      206.64      143.19     20.35 o
  17   8  11     9910.64    10302.96    160.25 o
   1   9  11      563.54      531.81     33.41 o
   2   9  11     9081.04     9065.87    166.46 o
   3   9  11     1631.97     1718.77     52.80 o
   4   9  11    22407.15    22506.90    296.09 o
   5   9  11     1661.15     1650.52     44.53 o
   6   9  11    18349.34    18253.33    259.26 o
   7   9  11     1049.84     1014.06     53.80 o
   8   9  11     3256.43     3297.18     84.37 o
   9   9  11        0.71       12.75     11.44 o
  10   9  11      952.44      908.96     36.87 o
  11   9  11       12.02       12.50     10.76 o
  12   9  11    10877.68    10828.29    155.95 o
  13   9  11     1036.31     1003.58     49.36 o
  14   9  11    11055.56    11299.88    170.37 o
  15   9  11      394.00      408.24     26.82 o
  16   9  11     4362.62     4644.87     89.28 o
   0  10  11     1212.01     1262.33     73.06 o
   1  10  11    13322.81    13159.31    227.06 o
   2  10  11       59.15       76.85     18.08 o
   3  10  11     6988.48     6857.01    138.55 o
   4  10  11        1.53       15.50     14.14 o
   5  10  11     1415.24     1310.36     71.71 o
   6  10  11      479.01      450.59     31.15 o
   7  10  11     6592.87     6632.90    131.14 o
   8  10  11      657.14      646.60     32.52 o
   9  10  11    11551.11    11328.35    209.93 o
  10  10  11      253.27      249.19     21.69 o
  11  10  11     3588.64     3621.33     89.07 o
  12  10  11       20.57       24.60     13.03 o
  13  10  11       96.38       64.63     15.32 o
  14  10  11        2.19      -10.89     13.07 o
  15  10  11     2011.85     2013.86     55.89 o
   1  11  11       57.81       61.87     18.56 o
   2  11  11     1401.20     1377.21     55.25 o
   3  11  11        3.79       37.37     17.31 o
   4  11  11     3212.87     3383.85    114.41 o
   5  11  11     1609.03     1778.76     91.16 o
   6  11  11     7366.23     7727.22    198.68 o
   7  11  11      140.96      139.43     26.45 o
   8  11  11     2122.14     2170.11     71.68 o
   9  11  11       25.57        4.80     13.47 o
  10  11  11     2155.64     2289.79     60.36 o
  11  11  11      152.93      167.20     23.54 o
  12  11  11     2381.08     2473.19     58.92 o
  13  11  11      269.21      271.42     23.75 o
   0  12  11      874.70     1085.78     72.30 o
   1  12  11     3071.16     3323.58     88.83 o
   2  12  11      251.21      275.32     38.29 o
   3  12  11     1594.68     1688.37     91.04 o
   4  12  11        9.34       20.48     24.05 o
   5  12  11      343.68      311.22     45.56 o
   6  12  11        9.72       17.08     23.57 o
   7  12  11     3410.42     3580.33    133.65 o
   8  12  11      738.66      701.71     55.16 o
   9  12  11     2407.61     2470.40     67.21 o
  10  12  11      147.66      126.08     19.81 o
  11  12  11     3098.13     3281.77     70.39 o
   1  13  11       28.55       35.97     24.81 o
   2  13  11     1035.91      957.53     89.41 o
   3  13  11      198.57      265.39     42.01 o
   4  13  11      810.79      951.90     85.82 o
   5  13  11       59.89      121.94     38.24 o
   6  13  11      826.16      802.81     66.29 o
   7  13  11       27.54       71.73     30.48 o
   8  13  11      155.76      135.18     32.44 o
   1  14  11        2.43       21.03     57.14 o
   2  14  11      410.22      398.04     75.03 o
   3  14  11       12.18       46.40     33.52 o
   0   0  12    67077.16    64568.30   1870.30 o
   1   0  12   110040.29   102443.65   2767.55 o
   2   0  12    16577.36    15677.61    345.26 o
   3   0  12     5044.56     5091.87    151.06 o
   4   0  12       10.65       22.26      8.26 o
   5   0  12    19245.73    19636.87    336.37 o
   6   0  12    22998.03    23128.43    341.20 o
   7   0  12    12115.71    11724.47    184.05 o
   8   0  12     5924.68     6193.08    116.39 o
   9   0  12    10210.37     9957.03    175.47 o
  10   0  12    38183.75    37098.90    631.73 o
  11   0  12    18489.88    18092.22    359.72 o
  12   0  12     8299.71     8079.04    198.48 o
  13   0  12     1124.70     1117.88     50.31 o
  14   0  12        4.58       32.29     17.87 o
  15   0  12     4246.29     4041.46    126.86 o
  16   0  12    11156.83    11388.94    314.09 o
  17   0  12     6782.96     6711.14    189.88 o
  18   0  12     6389.40     6498.37    222.68 o
  19   0  12     8204.76     9000.09    399.68 o
  20   0  12     4628.96     4774.59    239.41 o
  21   0  12      357.33      292.61     77.58 o
   1   1  12    16975.62    17292.08    229.18 o
   2   1  12    43135.53    44546.59    582.66 o
   3   1  12    38319.39    38848.78    462.82 o
   4   1  12    51927.05    52414.50    590.13 o
   5   1  12    38281.39    39087.82    459.75 o
   6   1  12    19338.56    19259.60    210.62 o
   7   1  12     9847.24     9706.25    107.87 o
   8   1  12     4981.63     4636.72     55.78 o
   9   1  12      561.21      502.90     14.69 o
  10   1  12     3286.55     3249.82     53.28 o
  11   1  12    10256.57     9909.58    142.05 o
  12   1  12     7344.20     7442.33    116.48 o
  13   1  12    11230.24    11224.13    187.68 o
  14   1  12    18265.44    18372.90    272.18 o
  15   1  12     8089.22     8212.67    141.93 o
  16   1  12     7874.84     8064.52    143.38 o
  17   1  12     1879.86     1790.06     63.77 o
  18   1  12       74.98      113.34     24.01 o
  19   1  12      990.47      997.03     66.03 o
  20   1  12     3111.65     3290.10    118.08 o
  21   1  12     2911.16     3193.68    156.06 o
   0   2  12    41683.07    40038.49   1125.99 o
   1   2  12    55597.17    56467.91    640.03 o
   2   2  12    11484.35    11560.96    151.51 o
   3   2  12     6574.96     6813.48     94.38 o
   4   2  12      947.32     1032.20     22.34 o
   5   2  12     5771.37     6159.50     75.65 o
   6   2  12     4355.58     4052.94     52.12 o
   7   2  12    19269.60    19804.33    203.53 o
   8   2  12    15786.12    15584.14    177.76 o
   9   2  12    23274.87    23715.61    237.67 o
  10   2  12    10867.45    10702.21    113.80 o
  11   2  12    14055.83    14076.91    154.08 o
  12   2  12     7117.43     7253.16     99.70 o
  13   2  12     1030.68     1026.86     30.79 o
  14   2  12      420.69      378.60     23.18 o
  15   2  12     2802.98     2833.61     95.85 o
  16   2  12     3047.28     3153.07     76.18 o
  17   2  12     7829.54     8195.29    149.86 o
  18   2  12     4739.78     5021.63    148.90 o
  19   2  12     7696.27     8132.75    204.61 o
  20   2  12     1288.96     1188.20     79.72 o
  21   2  12     1310.84     1400.17     89.01 o
   1   3  12      796.67      700.98     20.03 o
   2   3  12    11442.85    11522.54    140.66 o
   3   3  12    15980.59    16558.65    221.24 o
   4   3  12    19077.79    18668.04    189.51 o
   5   3  12    20494.35    21190.76    222.38 o
   6   3  12    20505.63    20744.87    217.65 o
   7   3  12     8950.46     9090.34    101.90 o
   8   3  12       81.54       63.44      8.07 o
   9   3  12      518.59      439.21     16.68 o
  10   3  12     2699.78     2574.98     40.39 o
  11   3  12     3901.66     3895.18     53.10 o
  12   3  12     9193.08     9214.73    109.97 o
  13   3  12     7795.24     7683.32     99.63 o
  14   3  12     8991.71     9248.93    135.42 o
  15   3  12     4777.42     4890.47     89.45 o
  16   3  12     4217.86     4241.71     98.64 o
  17   3  12     2186.21     2218.94     72.51 o
  18   3  12        5.55       16.80     19.68 o
  19   3  12      195.75      183.86     30.54 o
  20   3  12     2658.96     2772.19     94.72 o
   0   4  12     7431.15     7954.95    117.90 o
   1   4  12    10795.33    11127.18    118.26 o
   2   4  12    11689.56    11792.35    148.89 o
   3   4  12     4413.72     4515.21     74.59 o
   4   4  12      343.01      375.10     16.10 o
   5   4  12     3499.88     3465.62     45.72 o
   6   4  12    10723.44    10247.72    110.22 o
   7   4  12     5542.58     5365.78     69.53 o
   8   4  12    14278.15    14408.49    164.41 o
   9   4  12     5850.34     6144.48     81.86 o
  10   4  12    10989.29    10605.03    122.72 o
  11   4  12     4020.50     3978.08     58.17 o
  12   4  12     1063.63     1035.89     26.33 o
  13   4  12      178.97      145.64     15.51 o
  14   4  12      180.59      167.18     14.88 o
  15   4  12      777.55      680.81     32.87 o
  16   4  12     4166.62     4279.64     95.59 o
  17   4  12     3979.27     4160.06    114.39 o
  18   4  12     3643.14     3895.10    111.91 o
  19   4  12     2499.42     2710.24     94.74 o
  20   4  12     2697.43     2776.97     95.26 o
   1   5  12       56.95       59.99      6.56 o
   2   5  12    13447.30    13705.78    141.98 o
   3   5  12     4130.07     4158.10     52.78 o
   4   5  12     5645.60     5848.58     70.66 o
   5   5  12       33.95       55.87      8.43 o
   6   5  12     3854.57     3762.28     51.94 o
   7   5  12      719.69      613.84     23.42 o
   8   5  12      154.62      149.76     14.25 o
   9   5  12      151.19      146.55     12.48 o
  10   5  12      462.55      434.65     18.10 o
  11   5  12     2227.99     2211.60     38.95 o
  12   5  12     1777.66     1716.54     37.97 o
  13   5  12     2082.45     2036.01     43.72 o
  14   5  12     2563.76     2501.26     50.39 o
  15   5  12     5191.74     5351.34     87.25 o
  16   5  12     2644.85     2727.54     61.25 o
  17   5  12      222.45      243.49     24.80 o
  18   5  12        0.01        9.17     19.36 o
  19   5  12        2.56        0.35     21.61 o
  20   5  12      483.37      415.26     41.26 o
   0   6  12      245.57      266.38     24.98 o
   1   6  12     1517.08     1450.54     24.07 o
   2   6  12      745.87      715.63     21.47 o
   3   6  12      134.75      122.06      8.25 o
   4   6  12      980.23     1009.80     25.60 o
   5   6  12      581.24      535.30     19.74 o
   6   6  12      528.46      501.49     16.93 o
   7   6  12     1736.73     1694.42     32.82 o
   8   6  12     1526.54     1512.83     32.34 o
   9   6  12      659.13      604.26     23.03 o
  10   6  12       61.27       58.29     10.68 o
  11   6  12     2091.97     2031.09     41.30 o
  12   6  12      430.17      401.77     20.11 o
  13   6  12      137.82      101.04     13.90 o
  14   6  12      207.24      196.94     17.41 o
  15   6  12      310.35      322.85     22.67 o
  16   6  12        7.47       20.14     13.20 o
  17   6  12      570.62      597.21     51.58 o
  18   6  12      222.07      214.73     23.62 o
  19   6  12      842.45      865.91     55.42 o
   1   7  12      713.26      639.51     30.31 o
   2   7  12        0.21       29.36     11.03 o
   3   7  12       14.05       35.60      9.05 o
   4   7  12       38.18       51.26     10.16 o
   5   7  12      337.03      347.89     15.95 o
   6   7  12      666.26      639.47     23.28 o
   7   7  12       12.09       21.34      8.06 o
   8   7  12       13.01        8.26      8.25 o
   9   7  12       98.01       61.01     15.29 o
  10   7  12      287.46      224.13     17.99 o
  11   7  12        1.88       24.79      9.97 o
  12   7  12      350.57      335.18     20.22 o
  13   7  12     1746.88     1720.50     41.35 o
  14   7  12       22.62       52.34     13.68 o
  15   7  12       63.05       49.97     14.37 o
  16   7  12        7.33       26.82     13.69 o
  17   7  12        2.67       -8.32     12.87 o
  18   7  12        1.11       -9.30     14.37 o
   0   8  12     1497.15     1565.94     79.71 o
   1   8  12     2511.22     2526.83     67.69 o
   2   8  12      677.04      680.55     36.15 o
   3   8  12       95.41       96.44     16.37 o
   4   8  12       17.47       16.33     10.16 o
   5   8  12      762.35      794.93     31.06 o
   6   8  12        3.30        9.40      9.28 o
   7   8  12        3.97       28.99     11.29 o
   8   8  12        4.55       38.02     12.25 o
   9   8  12      193.06      214.61     18.40 o
  10   8  12      134.51      153.69     17.84 o
  11   8  12      434.11      406.78     21.52 o
  12   8  12      297.81      288.89     19.59 o
  13   8  12       71.60       58.62     13.45 o
  14   8  12      213.68      209.07     19.41 o
  15   8  12       13.88        4.02     13.10 o
  16   8  12      490.99      486.86     37.17 o
  17   8  12      284.05      274.97     24.65 o
   1   9  12      209.12      181.68     23.64 o
   2   9  12     1327.32     1384.70     52.83 o
   3   9  12     2633.57     2644.00     73.05 o
   4   9  12     1153.20     1196.46     47.01 o
   5   9  12     1796.73     1861.13     47.63 o
   6   9  12      944.34      881.03     48.23 o
   7   9  12     1831.69     1856.92     48.99 o
   8   9  12       28.42       22.17     12.28 o
   9   9  12        0.56        6.97     12.05 o
  10   9  12       63.08       61.39     14.28 o
  11   9  12       15.87        7.28     10.84 o
  12   9  12     1511.68     1516.41     41.52 o
  13   9  12     1186.20     1151.45     47.33 o
  14   9  12     1517.59     1512.19     61.22 o
  15   9  12       73.49       55.21     16.18 o
  16   9  12      283.18      247.05     23.41 o
   0  10  12     6176.25     6432.71    187.88 o
   1  10  12     4886.68     5100.01    113.08 o
   2  10  12     2667.08     2565.96     74.18 o
   3  10  12      172.74      128.68     21.92 o
   4  10  12        1.48       18.14     15.03 o
   5  10  12      218.29      207.45     27.62 o
   6  10  12      320.27      313.34     30.61 o
   7  10  12     1602.09     1678.15     59.89 o
   8  10  12     2363.25     2237.12     59.67 o
   9  10  12     2240.64     2239.19     64.50 o
  10  10  12     2264.15     2218.09     56.17 o
  11  10  12     2296.81     2249.07     58.36 o
  12  10  12      636.31      580.29     43.20 o
  13  10  12        0.98        3.56     13.49 o
  14  10  12      167.52       98.76     19.07 o
  15  10  12      909.90      863.72     36.90 o
   1  11  12       38.68       56.28     17.75 o
   2  11  12     3261.52     3355.55     88.44 o
   3  11  12     3578.30     3638.17    100.72 o
   4  11  12     7306.44     7685.39    200.04 o
   5  11  12     2451.25     2432.20    107.37 o
   6  11  12     3518.66     3522.68    119.03 o
   7  11  12     1104.27     1126.58     91.68 o
   8  11  12      940.79      873.33     48.43 o
   9  11  12       59.61       74.52     16.66 o
  10  11  12      604.90      605.39     32.94 o
  11  11  12     1854.72     1852.50     50.35 o
  12  11  12     1629.37     1624.08     47.87 o
  13  11  12     2362.33     2309.64     64.88 o
   0  12  12     3983.35     4200.07    147.18 o
   1  12  12     6890.54     7176.42    148.79 o
   2  12  12     2684.37     2872.98     88.85 o
   3  12  12     1949.06     2139.40     93.30 o
   4  12  12      117.44       77.95     30.14 o
   5  12  12      646.74      561.31     63.67 o
   6  12  12     1432.92     1540.23     91.49 o
   7  12  12     3711.68     3851.08    129.29 o
   8  12  12     2021.79     1939.86     98.70 o
   9  12  12     2661.21     2639.13     76.10 o
  10  12  12     2071.26     2159.67     66.81 o
  11  12  12     3342.78     3565.56     74.79 o
   1  13  12     1862.60     2073.42     91.30 o
   2  13  12     4499.21     4778.72    165.70 o
   3  13  12     3308.05     3447.32    135.87 o
   4  13  12     4569.00     5026.81    172.40 o
   5  13  12     7236.46     8059.24    269.09 o
   6  13  12     2714.80     2909.28    139.44 o
   7  13  12     2521.94     2719.00    119.56 o
   8  13  12      155.38      129.00     32.88 o
   0  14  12     6701.08     7498.91    474.65 o
   1  14  12     4613.38     4787.82    351.99 o
   2  14  12     3172.37     3545.39    157.45 o
   1   1  13     2609.86     2921.14     66.16 o
   2   1  13      245.66      236.84     18.30 o
   3   1  13     4226.26     4454.50     76.05 o
   4   1  13     1770.72     1925.42     33.75 o
   5   1  13      633.82      611.23     16.96 o
   6   1  13     3911.25     4148.81     54.66 o
   7   1  13     3505.37     3570.80     45.23 o
   8   1  13      461.53      496.14     15.67 o
   9   1  13       66.58       94.52      9.48 o
  10   1  13        3.02       -0.77      6.74 o
  11   1  13     3328.71     3197.73     56.86 o
  12   1  13      296.04      316.69     21.39 o
  13   1  13     2477.70     2415.62     61.93 o
  14   1  13      239.25      291.86     22.89 o
  15   1  13     2318.04     2404.98     58.46 o
  16   1  13       17.65       60.19     16.68 o
  17   1  13        2.41       27.60     16.88 o
  18   1  13       21.53       34.91     19.76 o
  19   1  13      308.39      275.56     39.50 o
  20   1  13       13.62       12.14     25.91 o
  21   1  13       87.26      140.06     39.04 o
   0   2  13     1014.83      815.19     53.15 o
   1   2  13     2893.80     3134.21     53.92 o
   2   2  13    19035.36    20717.17    258.57 o
   3   2  13      292.65      308.40     19.33 o
   4   2  13       31.51       16.30      5.73 o
   5   2  13     1347.15     1334.92     25.18 o
   6   2  13     4789.71     4881.55     58.50 o
   7   2  13       75.32       91.45      8.94 o
   8   2  13     7328.97     7415.12     93.97 o
   9   2  13      294.36      276.26     13.45 o
  10   2  13     6293.15     6437.40     75.15 o
  11   2  13        8.75       10.34      7.45 o
  12   2  13     1535.78     1526.05     36.35 o
  13   2  13      228.57      206.67     18.65 o
  14   2  13      855.84      902.62     37.43 o
  15   2  13      305.85      340.14     26.87 o
  16   2  13     1551.81     1556.47     52.43 o
  17   2  13      156.57      157.02     23.39 o
  18   2  13     1478.52     1309.35     64.86 o
  19   2  13      440.35      441.42     43.44 o
  20   2  13     2210.68     2192.70    109.58 o
  21   2  13       35.53       31.07     31.32 o
   1   3  13    13734.77    14781.82    168.61 o
   2   3  13      588.41      646.93     17.19 o
   3   3  13    13607.71    13962.54    157.12 o
   4   3  13       41.11       55.86      7.54 o
   5   3  13    16987.96    17602.05    193.91 o
   6   3  13     1042.31      944.08     21.57 o
   7   3  13    11170.74    11474.65    125.05 o
   8   3  13       13.34       27.48      7.19 o
   9   3  13      116.93       88.48      9.15 o
  10   3  13      210.50      175.04     11.87 o
  11   3  13     5007.27     5057.93     64.65 o
  12   3  13       10.58       41.56      9.66 o
  13   3  13    11173.84    11222.39    135.81 o
  14   3  13     1416.70     1504.22     51.44 o
  15   3  13     6853.63     7388.71    121.40 o
  16   3  13      227.41      221.85     24.74 o
  17   3  13      630.24      556.65     40.16 o
  18   3  13      309.97      303.93     32.95 o
  19   3  13     1704.69     1719.24     72.22 o
  20   3  13        5.81       29.63     25.45 o
   0   4  13    33553.54    33441.21    853.96 o
   1   4  13       63.37      128.16     16.12 o
   2   4  13    29572.14    30530.86    341.33 o
   3   4  13        0.89       35.18      8.25 o
   4   4  13     5854.74     6055.30     77.65 o
   5   4  13      639.53      696.51     17.57 o
   6   4  13    18778.74    18645.47    188.12 o
   7   4  13     1096.42     1059.64     23.36 o
   8   4  13    29788.65    29358.14    314.38 o
   9   4  13      394.87      410.43     20.91 o
  10   4  13    12970.83    13080.47    147.46 o
  11   4  13       14.98       13.11      7.79 o
  12   4  13     3801.65     3885.79     56.94 o
  13   4  13        5.63       14.38      9.57 o
  14   4  13      553.70      553.72     24.51 o
  15   4  13      207.83      192.82     19.23 o
  16   4  13     3664.63     3795.14     81.22 o
  17   4  13      389.28      357.42     41.52 o
  18   4  13     8651.00     8850.40    198.45 o
  19   4  13      996.54     1120.85     68.09 o
  20   4  13     5767.16     5924.12    168.95 o
   1   5  13     7610.40     7977.73    101.98 o
   2   5  13     2153.24     2301.47     38.48 o
   3   5  13    29284.79    29141.63    299.53 o
   4   5  13     2418.75     2398.56     37.98 o
   5   5  13    31812.16    31666.25    325.31 o
   6   5  13      273.82      249.92     12.69 o
   7   5  13    21349.80    20709.26    221.31 o
   8   5  13      241.16      209.53     13.13 o
   9   5  13        7.06       20.35      8.32 o
  10   5  13        8.73       22.60      8.39 o
  11   5  13    17130.29    16658.59    178.73 o
  12   5  13      241.51      282.35     17.21 o
  13   5  13    12954.53    12900.01    165.20 o
  14   5  13      327.42      314.54     22.15 o
  15   5  13    18263.99    18903.90    231.52 o
  16   5  13      153.01      173.73     19.43 o
  17   5  13     1296.90     1305.14     51.11 o
  18   5  13       63.69       20.90     20.91 o
  19   5  13     1876.68     1892.27     77.10 o
   0   6  13    17292.61    18147.89    294.71 o
   1   6  13     3204.27     3125.25     46.10 o
   2   6  13    40068.91    40361.79    387.03 o
   3   6  13      145.73      165.98      9.96 o
   4   6  13     2531.08     2446.18     47.15 o
   5   6  13      104.86       85.01      8.87 o
   6   6  13    16244.80    15944.22    175.86 o
   7   6  13        5.35       26.85      7.76 o
   8   6  13    32121.29    30915.72    343.08 o
   9   6  13       27.62       42.42     10.18 o
  10   6  13    21680.16    21513.49    292.47 o
  11   6  13       43.45       52.17     11.15 o
  12   6  13     6331.04     6476.63     95.15 o
  13   6  13      554.07      544.21     24.07 o
  14   6  13     3339.59     3383.02     67.11 o
  15   6  13      886.52      985.19     35.39 o
  16   6  13     5997.63     6038.04    101.83 o
  17   6  13      507.82      497.68     29.45 o
  18   6  13    10382.01    10793.63    293.75 o
  19   6  13       56.29       85.40     26.69 o
   1   7  13     9954.37     9817.55    163.91 o
   2   7  13     3197.23     3246.67     69.03 o
   3   7  13    27261.45    27028.95    344.31 o
   4   7  13     1319.46     1291.95     35.09 o
   5   7  13    25555.53    25311.13    273.38 o
   6   7  13      275.05      297.93     14.54 o
   7   7  13    20325.02    20223.01    233.76 o
   8   7  13      237.87      209.84     13.89 o
   9   7  13       16.38       29.42     10.48 o
  10   7  13      804.82      754.94     29.34 o
  11   7  13    11039.69    10767.98    147.61 o
  12   7  13      326.61      288.03     19.11 o
  13   7  13    14714.55    14803.48    188.52 o
  14   7  13      303.54      280.98     21.71 o
  15   7  13    11456.02    11921.47    179.43 o
  16   7  13      354.91      378.30     25.61 o
  17   7  13      780.70      765.43     39.25 o
  18   7  13        0.04        2.17     15.56 o
   0   8  13    40640.86    41749.79    870.12 o
   1   8  13     1613.45     1575.30     52.86 o
   2   8  13    19129.45    19143.90    306.23 o
   3   8  13      146.75      116.24     18.12 o
   4   8  13     2568.81     2527.68     66.08 o
   5   8  13      187.47      165.52     18.30 o
   6   8  13     9441.63     9319.77    137.24 o
   7   8  13      596.36      540.06     25.66 o
   8   8  13    17366.49    17286.19    243.78 o
   9   8  13        4.41       14.36     12.20 o
  10   8  13    20941.60    20660.59    287.59 o
  11   8  13      489.41      467.72     37.76 o
  12   8  13     6428.48     6378.74    100.38 o
  13   8  13        0.23       -1.91     11.05 o
  14   8  13      691.69      603.75     29.54 o
  15   8  13       61.22       47.67     15.49 o
  16   8  13     6872.78     7280.40    119.11 o
  17   8  13      349.33      361.90     33.36 o
   1   9  13     5011.79     4996.69    109.92 o
   2   9  13      272.15      258.93     26.44 o
   3   9  13    20392.50    20796.28    333.44 o
   4   9  13      660.11      636.79     36.79 o
   5   9  13    24291.96    24542.55    443.45 o
   6   9  13       54.49       64.72     16.17 o
   7   9  13     7078.33     7158.80    136.50 o
   8   9  13      254.34      223.23     20.35 o
   9   9  13       67.58       50.85     14.27 o
  10   9  13        1.62        4.26     12.35 o
  11   9  13     6329.32     6211.36    111.25 o
  12   9  13       12.06       26.70     12.79 o
  13   9  13    10610.63    10784.62    153.34 o
  14   9  13      180.70      185.54     20.29 o
  15   9  13     7000.88     7314.23    119.91 o
  16   9  13      125.62       95.16     18.92 o
   0  10  13     6862.06     7055.50    202.35 o
   1  10  13     1889.56     1978.09     64.48 o
   2  10  13    10250.79    10608.89    194.57 o
   3  10  13      267.16      246.75     27.65 o
   4  10  13      173.99      140.66     23.79 o
   5  10  13       21.60       18.78     16.29 o
   6  10  13     2268.00     2335.63    101.37 o
   7  10  13      153.74      110.74     20.43 o
   8  10  13     8771.91     8835.87    164.82 o
   9  10  13      259.22      216.23     23.68 o
  10  10  13     9598.71    10015.09    174.66 o
  11  10  13       41.06       58.30     14.71 o
  12  10  13     1808.34     1753.63     51.68 o
  13  10  13      145.00      116.98     17.40 o
  14  10  13      104.25       80.36     18.00 o
   1  11  13      427.60      444.94     35.78 o
   2  11  13        4.09        0.62     14.58 o
   3  11  13     6205.01     6529.30    139.32 o
   4  11  13      489.33      597.85     45.32 o
   5  11  13     7518.20     8001.10    208.70 o
   6  11  13        1.49       10.33     26.33 o
   7  11  13     4830.12     4840.32    148.28 o
   8  11  13        2.43       18.45     15.35 o
   9  11  13      691.77      651.78     46.78 o
  10  11  13        2.74        9.22     14.25 o
  11  11  13     2342.75     2371.58     57.52 o
  12  11  13       64.44       73.77     16.71 o
  13  11  13     3539.66     3702.72     77.90 o
   0  12  13     6085.56     6418.02    239.19 o
   1  12  13       38.40       66.89     19.71 o
   2  12  13     1207.68     1116.23     65.89 o
   3  12  13      128.64      147.67     31.89 o
   4  12  13      614.11      693.90     81.54 o
   5  12  13      223.02      213.24     52.49 o
   6  12  13      897.46      889.81     72.26 o
   7  12  13      113.02      158.51     38.01 o
   8  12  13     2057.97     1979.26     83.80 o
   9  12  13      187.21      177.56     24.14 o
  10  12  13     3460.88     3690.12     88.17 o
   1  13  13       29.53       68.50     28.43 o
   2  13  13       22.18       82.18     31.65 o
   3  13  13      861.34      717.57     66.66 o
   4  13  13       12.54       47.66     30.22 o
   5  13  13     1284.93     1292.97    109.70 o
   6  13  13       31.54      102.86     36.60 o
   7  13  13      110.97      140.80     36.55 o
   0   0  14    15587.81    16417.19    520.22 o
   1   0  14   114686.64   106744.90   2501.16 o
   2   0  14     7462.95     7312.79    183.62 o
   3   0  14    19244.22    19519.54    426.90 o
   4   0  14     1755.88     1799.02     55.38 o
   5   0  14     2139.43     2217.26     49.26 o
   6   0  14     5972.51     6160.75    114.04 o
   7   0  14    18072.40    18293.35    277.88 o
   8   0  14     2555.10     2425.33     55.00 o
   9   0  14    57863.94    56335.40    867.80 o
  10   0  14     4822.22     4588.24     98.10 o
  11   0  14    23951.79    23559.44    500.09 o
  12   0  14     1667.34     1711.47     67.87 o
  13   0  14       32.38       31.03     20.95 o
  14   0  14      470.08      454.97     42.64 o
  15   0  14     7375.69     7311.70    197.03 o
  16   0  14     3328.19     3150.52    113.78 o
  17   0  14    15250.18    15430.61    366.83 o
  18   0  14     2502.90     2525.93    123.48 o
  19   0  14     5829.52     5911.79    218.37 o
  20   0  14     1190.22     1121.66     95.81 o
  21   0  14     2398.26     2526.83    173.93 o
   1   1  14      272.84      189.54     15.10 o
   2   1  14     9139.05     8617.28    140.33 o
   3   1  14    21015.08    21309.36    278.98 o
   4   1  14    53515.41    53314.17    625.58 o
   5   1  14     6167.77     6091.25     79.68 o
   6   1  14    53443.68    52966.04    515.12 o
   7   1  14     6723.02     7021.83     78.25 o
   8   1  14     6543.25     6332.39     72.95 o
   9   1  14      249.63      258.78     13.02 o
  10   1  14     3011.32     3235.55     54.84 o
  11   1  14     3171.58     3023.00     55.47 o
  12   1  14    22282.98    22112.75    304.53 o
  13   1  14     4208.73     4048.22     87.91 o
  14   1  14    19293.75    19418.21    306.19 o
  15   1  14     4227.27     4236.65     94.94 o
  16   1  14     5160.01     5351.61    117.77 o
  17   1  14      363.03      393.74     35.53 o
  18   1  14      134.36      118.40     33.39 o
  19   1  14      301.23      309.74     42.48 o
  20   1  14     3729.80     3615.00    128.08 o
  21   1  14     1672.18     1857.18    153.26 o
   0   2  14    16252.74    16238.91    486.26 o
   1   2  14    47360.70    49733.40    593.66 o
   2   2  14     9292.81     9551.56    131.71 o
   3   2  14     8509.50     8345.33    112.76 o
   4   2  14        4.49       15.27      4.64 o
   5   2  14       51.28       80.18      7.97 o
   6   2  14     1812.97     1859.48     31.02 o
   7   2  14    24477.76    24650.75    265.48 o
   8   2  14    14335.02    13704.55    154.66 o
   9   2  14    24973.13    24893.98    266.45 o
  10   2  14    10140.97     9996.86    111.77 o
  11   2  14    14032.31    14121.25    173.51 o
  12   2  14     3179.53     3046.79     56.13 o
  13   2  14       20.35       22.53     10.11 o
  14   2  14      917.87      909.39     40.82 o
  15   2  14     5467.13     5524.35    109.68 o
  16   2  14     5105.13     5242.02    108.09 o
  17   2  14     9780.95     9883.93    199.08 o
  18   2  14     4054.39     4289.36    121.13 o
  19   2  14     8093.48     8591.41    199.28 o
  20   2  14     1309.17     1408.57     87.10 o
   1   3  14     2760.15     2901.35     46.74 o
   2   3  14     7492.44     7576.03     90.07 o
   3   3  14     4680.24     4585.36     58.49 o
   4   3  14    36836.07    37160.02    403.70 o
   5   3  14     6542.87     6731.40     81.90 o
   6   3  14    40645.69    39953.65    404.36 o
   7   3  14     1846.87     1961.38     36.24 o
   8   3  14     2928.16     3030.88     46.35 o
   9   3  14        5.93        7.61      6.65 o
  10   3  14     4166.28     4338.44     62.74 o
  11   3  14     1906.93     1965.30     34.40 o
  12   3  14    11288.92    11292.77    135.83 o
  13   3  14     7163.46     7265.46    108.45 o
  14   3  14    11242.95    11227.72    167.27 o
  15   3  14      522.64      470.48     29.99 o
  16   3  14     3253.56     3244.06     79.62 o
  17   3  14       55.66       51.84     22.85 o
  18   3  14       15.34       22.90     19.08 o
  19   3  14      637.11      599.07     53.18 o
  20   3  14     3945.07     4487.19    141.29 o
   0   4  14     5998.97     5866.65    154.39 o
   1   4  14    19991.29    19941.48    228.20 o
   2   4  14     2722.14     2812.39     45.89 o
   3   4  14    14749.70    15370.63    233.14 o
   4   4  14      859.10      953.00     22.02 o
   5   4  14        3.88       27.45      6.45 o
   6   4  14      488.46      467.20     16.93 o
   7   4  14     4698.62     4972.46     62.92 o
   8   4  14      153.95      144.80     11.71 o
   9   4  14    20224.72    19948.52    222.30 o
  10   4  14     2049.03     1998.88     37.93 o
  11   4  14     5033.69     5027.84     67.47 o
  12   4  14      118.20      100.92     11.59 o
  13   4  14      502.44      505.83     22.29 o
  14   4  14       53.52       42.29     11.61 o
  15   4  14     1522.78     1502.69     46.94 o
  16   4  14      639.23      563.76     31.72 o
  17   4  14     4439.26     4519.60    114.83 o
  18   4  14       63.07       52.97     23.13 o
  19   4  14     3469.07     3592.75    120.81 o
  20   4  14       84.21      102.65     28.54 o
   1   5  14     5015.26     5095.34     68.10 o
   2   5  14     4012.52     4226.05     60.73 o
   3   5  14     2344.83     2292.76     35.93 o
   4   5  14    13215.58    13187.86    146.67 o
   5   5  14     6673.39     6503.00     78.94 o
   6   5  14     4803.33     4756.14     80.31 o
   7   5  14     2745.75     2668.78     43.86 o
   8   5  14     2669.96     2538.87     47.18 o
   9   5  14      454.54      456.13     19.09 o
  10   5  14      852.67      816.96     30.11 o
  11   5  14      156.32      180.14     14.31 o
  12   5  14     2987.07     2892.60     50.82 o
  13   5  14      158.68      101.00     13.44 o
  14   5  14     2972.06     2919.99     56.33 o
  15   5  14     1056.17     1149.63     37.06 o
  16   5  14      120.73       95.31     19.36 o
  17   5  14       14.95       13.49     16.85 o
  18   5  14      138.18       91.89     28.01 o
  19   5  14      616.93      494.77     45.33 o
   0   6  14     1607.67     1377.96     39.02 o
   1   6  14     1655.90     1500.49     33.12 o
   2   6  14     2421.13     2475.59     35.78 o
   3   6  14      615.03      588.93     16.39 o
   4   6  14      492.55      468.64     21.32 o
   5   6  14      370.35      356.06     19.24 o
   6   6  14      620.44      651.05     21.55 o
   7   6  14      441.79      400.30     16.96 o
   8   6  14     1121.27     1084.01     27.91 o
   9   6  14      910.93      919.63     26.70 o
  10   6  14      298.19      273.13     18.80 o
  11   6  14      998.08      968.67     32.63 o
  12   6  14      296.58      280.23     17.90 o
  13   6  14        5.27       13.75     10.22 o
  14   6  14       93.14       64.17     13.58 o
  15   6  14      906.54      899.35     34.32 o
  16   6  14        2.87       44.61     14.36 o
  17   6  14      594.47      565.53     40.98 o
  18   6  14      482.98      571.92     43.82 o
  19   6  14      469.69      604.23     49.26 o
   1   7  14      645.65      500.65     31.53 o
   2   7  14     1990.93     1891.68     53.08 o
   3   7  14     1052.98     1043.45     36.75 o
   4   7  14        0.50       26.15      7.11 o
   5   7  14       89.44      106.83      9.93 o
   6   7  14        4.55       29.71      8.28 o
   7   7  14        0.71       18.24      8.74 o
   8   7  14        6.62       20.66      9.19 o
   9   7  14       41.99       15.79     10.80 o
  10   7  14      305.68      277.10     19.68 o
  11   7  14       26.39       58.85     12.67 o
  12   7  14       15.00       38.11     11.38 o
  13   7  14       87.42       98.68     15.16 o
  14   7  14        1.43       45.40     14.41 o
  15   7  14        3.92        5.30     13.37 o
  16   7  14       11.87       -5.83     13.77 o
  17   7  14       70.26       46.86     16.28 o
  18   7  14        0.51       11.15     17.00 o
   0   8  14      479.67      579.07     50.08 o
   1   8  14      400.60      427.33     31.15 o
   2   8  14      121.38      143.18     21.15 o
   3   8  14      248.41      234.16     23.25 o
   4   8  14       33.81       22.90     12.92 o
   5   8  14      194.14      166.82     16.04 o
   6   8  14      411.14      362.17     25.72 o
   7   8  14      143.15      119.84     15.25 o
   8   8  14       11.03       27.40     12.16 o
   9   8  14      655.42      636.41     29.96 o
  10   8  14      541.80      514.87     29.17 o
  11   8  14      282.98      193.89     21.18 o
  12   8  14      210.59      137.41     16.33 o
  13   8  14        0.26       11.52     12.00 o
  14   8  14      216.54      218.29     20.44 o
  15   8  14      114.21      133.89     19.39 o
  16   8  14      325.41      330.58     27.50 o
  17   8  14       33.50       55.68     17.46 o
   1   9  14       60.54       97.64     19.79 o
   2   9  14     1295.00     1390.88     54.67 o
   3   9  14      157.13      166.24     23.81 o
   4   9  14     2818.85     2743.05     72.36 o
   5   9  14      680.38      730.24     42.12 o
   6   9  14     3726.81     3715.65     94.77 o
   7   9  14       22.26       45.84     13.30 o
   8   9  14       94.90       69.29     14.90 o
   9   9  14      226.72      179.32     20.09 o
  10   9  14      524.75      535.95     31.58 o
  11   9  14      266.25      251.17     22.14 o
  12   9  14     2213.60     2200.62     53.24 o
  13   9  14      841.68      830.02     34.52 o
  14   9  14     2818.84     2844.03     63.39 o
  15   9  14        6.47       29.84     15.46 o
  16   9  14      409.45      407.16     27.73 o
   0  10  14     2474.79     2634.12    108.02 o
   1  10  14     5926.05     5970.86    128.93 o
   2  10  14       50.85       49.98     17.75 o
   3  10  14      913.97      839.52     46.27 o
   4  10  14      320.86      297.85     30.76 o
   5  10  14      655.06      655.09     42.21 o
   6  10  14       90.76       61.90     27.63 o
   7  10  14     2245.33     2299.91     76.08 o
   8  10  14     1140.78     1048.82     47.48 o
   9  10  14     5308.37     5396.72    158.94 o
  10  10  14      812.56      835.10     40.09 o
  11  10  14     3614.78     3542.08     77.37 o
  12  10  14       54.47       49.46     15.08 o
  13  10  14      131.36      140.33     19.60 o
  14  10  14        0.53       -5.50     15.11 o
   1  11  14       53.55       37.98     18.10 o
   2  11  14     1855.84     1852.37     66.71 o
   3  11  14     3260.60     3508.71     94.36 o
   4  11  14     7466.50     7746.85    171.22 o
   5  11  14     2945.46     2973.93    111.26 o
   6  11  14     4736.15     4888.86    184.09 o
   7  11  14     1527.23     1514.07     81.42 o
   8  11  14      671.78      694.18     41.70 o
   9  11  14      518.84      500.32     34.08 o
  10  11  14     1390.87     1370.69     50.75 o
  11  11  14      413.12      305.86     23.11 o
  12  11  14     2713.44     2837.94     65.51 o
   0  12  14     6290.56     7071.90    212.64 o
   1  12  14     5961.15     6030.46    135.23 o
   2  12  14     2077.13     2146.81     72.80 o
   3  12  14     2407.83     2416.82    106.21 o
   4  12  14       19.36       33.19     24.98 o
   5  12  14      141.86       44.11     39.98 o
   6  12  14     1174.53     1239.47    128.02 o
   7  12  14     5192.11     5527.20    187.16 o
   8  12  14     1363.00     1305.15     57.16 o
   9  12  14     9119.35     9978.48    206.73 o
  10  12  14     1636.79     1582.88     61.28 o
   1  13  14      427.38      359.89     43.17 o
   2  13  14     3098.00     3181.99    117.81 o
   3  13  14      960.47     1024.03     78.82 o
   4  13  14     7242.72     7468.25    229.09 o
   5  13  14      455.56      482.58     58.68 o
   6  13  14     7849.62     8818.29    290.84 o
   7  13  14      178.97      184.88     40.67 o
   1   1  15       81.76      137.40     13.63 o
   2   1  15      115.67      122.69     13.37 o
   3   1  15     7881.49     8224.56    134.85 o
   4   1  15     2982.39     3029.09     50.79 o
   5   1  15      517.20      573.16     19.26 o
   6   1  15      358.24      312.70     13.02 o
   7   1  15      356.92      390.98     14.45 o
   8   1  15      152.67      150.56     10.10 o
   9   1  15      158.03      128.03     10.94 o
  10   1  15      564.70      501.54     20.54 o
  11   1  15      128.88      113.82     13.29 o
  12   1  15     1342.63     1317.35     44.25 o
  13   1  15      459.95      509.47     30.95 o
  14   1  15      562.70      538.53     35.51 o
  15   1  15      231.16      296.46     26.89 o
  16   1  15      208.68      227.07     27.56 o
  17   1  15      269.41      335.97     32.09 o
  18   1  15        0.50        3.49     18.69 o
  19   1  15       79.68       84.58     24.32 o
  20   1  15       47.62       73.36     31.28 o
   0   2  15     8491.64     8769.80    174.73 o
   1   2  15     5976.16     6249.37    108.50 o
   2   2  15     2236.64     2132.01     40.86 o
   3   2  15     3516.68     3542.62     57.47 o
   4   2  15        9.41       25.31      5.51 o
   5   2  15       81.71       93.75      7.88 o
   6   2  15      100.41      156.01     10.59 o
   7   2  15     3677.71     3561.73     52.59 o
   8   2  15      767.12      813.35     21.14 o
   9   2  15     9587.89     9367.36    112.65 o
  10   2  15      961.01     1061.27     26.59 o
  11   2  15     1621.16     1663.06     38.22 o
  12   2  15      865.71      892.96     29.26 o
  13   2  15      160.07      136.57     15.10 o
  14   2  15       73.70       80.23     17.77 o
  15   2  15       29.59       48.68     15.90 o
  16   2  15      459.90      499.63     38.45 o
  17   2  15     3871.06     4077.31    107.67 o
  18   2  15      298.04      382.21     42.57 o
  19   2  15     1444.86     1458.65     72.47 o
  20   2  15      341.11      370.62     53.18 o
   1   3  15     2456.54     2423.38     37.89 o
   2   3  15    19691.59    20241.16    254.37 o
   3   3  15    13627.75    14266.49    174.30 o
   4   3  15    30349.38    30856.95    339.92 o
   5   3  15     4024.46     4156.45     55.01 o
   6   3  15    23345.02    23924.44    243.28 o
   7   3  15     8077.16     8186.13     98.11 o
   8   3  15      296.61      239.23     13.33 o
   9   3  15      231.34      203.43     12.42 o
  10   3  15       42.59       41.69      8.66 o
  11   3  15      800.19      777.33     22.75 o
  12   3  15     8318.99     8545.00    108.50 o
  13   3  15     4307.80     4331.78     74.80 o
  14   3  15     5394.84     5521.24     96.99 o
  15   3  15     1648.11     1711.74     59.10 o
  16   3  15      711.56      705.75     43.85 o
  17   3  15       48.06       42.87     19.67 o
  18   3  15        0.14        4.06     20.23 o
  19   3  15      330.04      287.67     39.89 o
  20   3  15     1623.21     1648.61    103.16 o
   0   4  15     2006.28     2070.01     53.89 o
   1   4  15    31076.67    29854.08    450.86 o
   2   4  15     7948.65     8044.77    118.07 o
   3   4  15     5378.04     5377.27     80.47 o
   4   4  15     2330.40     2428.14     39.09 o
   5   4  15      334.83      313.72     13.48 o
   6   4  15     2192.03     2052.51     33.82 o
   7   4  15    11104.11    11200.03    122.00 o
   8   4  15     7241.43     7063.30     89.10 o
   9   4  15    18169.64    18239.23    205.93 o
  10   4  15     3485.26     3552.73     55.61 o
  11   4  15     8056.80     8241.77    105.78 o
  12   4  15      993.13      930.45     27.07 o
  13   4  15      556.24      547.64     24.32 o
  14   4  15      487.29      489.18     25.21 o
  15   4  15     1074.33     1141.66     40.04 o
  16   4  15     1003.63      875.74     39.60 o
  17   4  15     7051.81     7241.95    159.38 o
  18   4  15     1349.86     1341.82     66.81 o
  19   4  15     4378.35     4666.21    130.47 o
  20   4  15      814.88      840.57    102.12 o
   1   5  15      766.63      758.01     20.15 o
   2   5  15    11211.51    11093.87    130.54 o
   3   5  15     6313.95     6318.72     76.98 o
   4   5  15    37240.29    36724.04    386.68 o
   5   5  15     4442.63     4501.50     63.33 o
   6   5  15     6990.30     6924.60     84.66 o
   7   5  15     2619.87     2662.36     42.93 o
   8   5  15     1854.96     1814.15     36.25 o
   9   5  15        1.75       12.14      8.23 o
  10   5  15     1509.01     1453.05     34.87 o
  11   5  15     1629.13     1587.19     37.87 o
  12   5  15    11431.26    11538.14    140.89 o
  13   5  15     4676.72     4619.84     71.01 o
  14   5  15    13369.33    13844.98    178.28 o
  15   5  15     1835.97     1773.28     45.59 o
  16   5  15     2463.36     2486.68     74.83 o
  17   5  15      238.31      248.94     26.67 o
  18   5  15        0.39       11.38     20.99 o
  19   5  15      829.70      910.45     63.04 o
   0   6  15    21525.50    22047.58    346.02 o
   1   6  15    29266.67    28462.42    310.27 o
   2   6  15     5448.38     5573.31     74.55 o
   3   6  15     4673.63     4459.78     60.33 o
   4   6  15      525.58      556.92     18.82 o
   5   6  15      982.22      918.05     29.46 o
   6   6  15     4453.01     4337.71     81.77 o
   7   6  15    18192.34    18191.93    219.82 o
   8   6  15     7154.34     7059.06     96.95 o
   9   6  15    31446.35    30666.07    344.32 o
  10   6  15     8057.16     8005.15    122.88 o
  11   6  15     7589.21     7137.39    128.05 o
  12   6  15      352.02      324.06     21.55 o
  13   6  15      274.78      257.15     18.56 o
  14   6  15      148.16      154.73     17.31 o
  15   6  15     3223.82     3189.44     68.81 o
  16   6  15     4398.70     4572.02     88.29 o
  17   6  15    12392.16    13294.48    242.98 o
  18   6  15     3073.25     3197.85    126.79 o
   1   7  15     3492.67     3419.72    108.29 o
   2   7  15    10054.89     9972.76    164.53 o
   3   7  15     7273.77     6988.93    107.27 o
   4   7  15    33530.79    33293.28    366.09 o
   5   7  15     8502.23     8225.41    110.34 o
   6   7  15    17865.09    17289.04    203.68 o
   7   7  15      959.24      955.67     27.43 o
   8   7  15     2039.15     2022.68     50.05 o
   9   7  15      646.40      621.64     29.92 o
  10   7  15     1548.50     1365.00     38.49 o
  11   7  15     1343.36     1342.47     54.63 o
  12   7  15    12260.88    12169.39    160.10 o
  13   7  15     7299.60     7398.88    112.65 o
  14   7  15    14637.32    15002.43    207.46 o
  15   7  15     2728.24     2819.52     62.15 o
  16   7  15     3214.03     3339.36     89.50 o
  17   7  15      525.37      501.73     31.28 o
  18   7  15       63.56       45.80     20.52 o
   0   8  15     8207.58     8651.77    230.66 o
   1   8  15    23187.25    22929.93    361.35 o
   2   8  15     2341.63     2324.89     68.15 o
   3   8  15     4851.58     4799.52    107.86 o
   4   8  15       33.71       50.95     16.29 o
   5   8  15      344.85      357.57     20.00 o
   6   8  15     1113.70     1068.71     34.04 o
   7   8  15    12785.13    12405.86    184.99 o
   8   8  15     4706.90     4560.03     86.67 o
   9   8  15    16516.08    16273.63    235.43 o
  10   8  15     4219.81     4065.61    102.71 o
  11   8  15     4903.00     4808.20    157.73 o
  12   8  15     1725.30     1806.14     49.79 o
  13   8  15      417.61      415.95     28.26 o
  14   8  15      924.68      945.50     46.15 o
  15   8  15     1678.35     1687.06     65.04 o
  16   8  15     2034.85     2038.46     53.51 o
  17   8  15     5765.67     6253.88    113.99 o
   1   9  15      223.08      249.91     27.43 o
   2   9  15     5247.16     5359.93    118.77 o
   3   9  15     4139.79     4017.59     98.60 o
   4   9  15    13712.06    13593.73    277.68 o
   5   9  15     4081.78     4209.45    114.88 o
   6   9  15    10139.16     9857.45    170.02 o
   7   9  15     1892.82     1912.42     65.38 o
   8   9  15      897.91      814.49     33.67 o
   9   9  15       20.46       43.02     14.01 o
  10   9  15     1294.15     1201.61     45.31 o
  11   9  15     2812.92     2799.77     68.86 o
  12   9  15     8468.76     8631.16    134.79 o
  13   9  15     3828.47     3869.01     77.09 o
  14   9  15     8415.76     8815.33    153.62 o
  15   9  15     1786.79     1742.72     52.20 o
   0  10  15     4010.65     4333.81    148.80 o
   1  10  15     9468.91     9702.07    184.61 o
   2  10  15     1386.22     1412.08     58.64 o
   3  10  15     1860.92     1844.69     65.97 o
   4  10  15      166.75      165.91     27.98 o
   5  10  15     1871.74     1900.70     89.18 o
   6  10  15      193.37      119.34     24.21 o
   7  10  15     4930.25     4853.13    138.20 o
   8  10  15     2813.30     2939.17     85.84 o
   9  10  15     9140.21     9147.68    171.91 o
  10  10  15     2738.31     2753.27     88.02 o
  11  10  15     3098.73     3333.83    104.40 o
  12  10  15      453.62      383.57     25.80 o
  13  10  15      106.16       88.86     17.70 o
  14  10  15       21.91       22.06     16.35 o
   1  11  15        4.42        9.49     16.35 o
   2  11  15     2793.57     2982.57    102.26 o
   3  11  15     1960.71     2096.83     72.49 o
   4  11  15     5132.88     5477.06    136.85 o
   5  11  15     4782.63     5213.98    143.66 o
   6  11  15     4690.11     4746.70    235.35 o
   7  11  15      163.18      172.85     24.91 o
   8  11  15      588.69      585.85     56.88 o
   9  11  15       12.19       16.33     15.84 o
  10  11  15      470.21      457.73     29.25 o
  11  11  15      522.65      509.03     28.49 o
  12  11  15     3760.30     3919.69     88.82 o
   0  12  15     1282.53     1460.72     88.81 o
   1  12  15     3338.20     3595.68     98.28 o
   2  12  15      611.40      670.43     45.27 o
   3  12  15      564.21      541.02     45.35 o
   4  12  15      132.22      152.95     35.55 o
   5  12  15       12.47       37.84     26.61 o
   6  12  15      108.87       79.83     30.96 o
   7  12  15     1287.61     1286.19     87.48 o
   8  12  15     1440.84     1452.94     77.86 o
   9  12  15      598.90      653.29     41.13 o
  10  12  15      155.93      175.03     35.16 o
   1  13  15        8.64       29.60     22.27 o
   2  13  15      286.42      273.78     41.96 o
   3  13  15       34.60       63.69     31.09 o
   4  13  15      439.39      355.81     52.21 o
   5  13  15      429.18      409.48     55.73 o
   6  13  15      733.94      758.30     75.15 o
   0   0  16    71627.75    69731.75   3097.79 o
   1   0  16      106.78      145.77     25.97 o
   2   0  16    60065.99    56143.50   1165.30 o
   3   0  16     1304.00     1078.92     46.10 o
   4   0  16      787.78      865.71     38.29 o
   5   0  16      501.49      400.11     24.08 o
   6   0  16     3636.58     3702.57     74.24 o
   7   0  16       55.34      160.57     22.58 o
   8   0  16    67898.86    66928.47   1025.17 o
   9   0  16      222.94      167.14     19.16 o
  10   0  16    40406.77    38873.12    797.59 o
  11   0  16      352.37      385.29     63.66 o
  12   0  16     9658.40     8899.91    257.10 o
  13   0  16      430.63      475.07     50.38 o
  14   0  16       62.95       44.45     23.15 o
  15   0  16       36.42       48.56     22.97 o
  16   0  16    12438.14    12373.89    306.38 o
  17   0  16      441.61      489.34    121.52 o
  18   0  16    13642.33    14207.71    353.30 o
  19   0  16      419.48      322.21     55.62 o
  20   0  16     3955.89     4214.18    270.29 o
   1   1  16     1910.80     1937.45     52.59 o
   2   1  16     1350.64     1520.83     43.39 o
   3   1  16    46463.98    47305.60    562.74 o
   4   1  16     1359.82     1504.10     31.73 o
   5   1  16    79576.68    80581.16    902.25 o
   6   1  16       22.42       36.66     12.99 o
   7   1  16    17046.35    17008.96    179.36 o
   8   1  16     1151.52     1165.43     29.75 o
   9   1  16      460.97      388.51     19.26 o
  10   1  16      575.77      562.29     24.43 o
  11   1  16    21295.08    20486.87    286.94 o
  12   1  16       55.38       56.75     15.37 o
  13   1  16    24178.69    23731.85    391.62 o
  14   1  16      552.28      561.27     37.64 o
  15   1  16    13299.79    12926.33    238.29 o
  16   1  16      214.55      173.38     29.56 o
  17   1  16     3976.45     4117.60    100.54 o
  18   1  16       58.22       72.93     22.77 o
  19   1  16      420.40      393.91     51.07 o
  20   1  16      203.33      203.56     39.95 o
   0   2  16    69762.79    69395.20   1361.70 o
   1   2  16     1599.72     1817.08     36.44 o
   2   2  16    12323.84    12110.39    166.45 o
   3   2  16      307.44      294.85     16.38 o
   4   2  16       23.51       28.83      7.02 o
   5   2  16      539.02      529.71     16.94 o
   6   2  16    21175.48    21364.70    233.33 o
   7   2  16      668.50      639.80     20.37 o
   8   2  16    37387.49    37300.33    377.22 o
   9   2  16      242.11      262.40     14.52 o
  10   2  16    28196.36    27637.78    319.18 o
  11   2  16      802.10      750.25     26.77 o
  12   2  16     8005.43     8005.86    115.12 o
  13   2  16       97.58       79.42     14.74 o
  14   2  16     1375.53     1425.75     62.68 o
  15   2  16       83.89       61.20     18.32 o
  16   2  16    13065.00    13289.29    231.68 o
  17   2  16        1.37       33.50     20.45 o
  18   2  16    15584.00    15586.06    313.51 o
  19   2  16       99.09      102.86     35.31 o
  20   2  16     6526.77     7191.27    181.05 o
   1   3  16     8455.22     8633.22    147.19 o
   2   3  16     1426.80     1484.65     39.79 o
   3   3  16    29737.94    30704.78    350.39 o
   4   3  16      845.62      789.02     29.16 o
   5   3  16    37438.28    38028.42    387.88 o
   6   3  16       24.18       39.82      7.82 o
   7   3  16     7207.19     7390.73     90.99 o
   8   3  16       45.21       33.50      8.18 o
   9   3  16      326.64      358.91     15.66 o
  10   3  16      322.46      272.16     15.02 o
  11   3  16    10012.98    10246.74    121.79 o
  12   3  16      450.08      433.80     22.49 o
  13   3  16    17669.81    17848.08    247.05 o
  14   3  16      132.33      121.00     16.96 o
  15   3  16    10640.07    10831.48    196.49 o
  16   3  16       76.83       85.80     22.83 o
  17   3  16     2630.20     2741.21     84.77 o
  18   3  16        0.01       35.80     22.23 o
  19   3  16      528.98      614.39     71.34 o
  20   3  16        7.15      -10.13     25.34 o
   0   4  16    26568.21    25235.48    440.41 o
   1   4  16       16.54       16.00      7.76 o
   2   4  16    20858.85    21093.66    246.70 o
   3   4  16      220.22      245.66     12.67 o
   4   4  16       21.88       43.76      7.59 o
   5   4  16     1228.04     1174.40     24.95 o
   6   4  16     1747.31     1801.83     32.49 o
   7   4  16       12.77       27.87      7.53 o
   8   4  16    18057.26    17867.52    184.93 o
   9   4  16       25.01       44.47      9.67 o
  10   4  16    13209.41    13162.95    154.51 o
  11   4  16      103.70       66.02     11.47 o
  12   4  16     2556.60     2558.61     46.58 o
  13   4  16       77.66       69.81     12.79 o
  14   4  16      147.81      151.22     18.39 o
  15   4  16       67.98       88.27     15.72 o
  16   4  16     2859.55     2781.23    122.53 o
  17   4  16      407.30      471.82     39.57 o
  18   4  16     3726.02     3870.58    125.93 o
  19   4  16       35.84       84.98     29.75 o
   1   5  16       13.00       10.63      6.58 o
   2   5  16      107.05       93.65      9.12 o
   3   5  16    10165.25     9927.86    115.86 o
   4   5  16       13.80       44.03      7.95 o
   5   5  16    12833.08    12949.79    147.29 o
   6   5  16       51.48       41.79      8.52 o
   7   5  16     3158.28     3175.10     50.32 o
   8   5  16      874.60      824.93     24.23 o
   9   5  16      215.25      159.60     13.23 o
  10   5  16        8.81        8.81      8.88 o
  11   5  16     2354.47     2401.34     48.33 o
  12   5  16      104.76       87.14     13.40 o
  13   5  16     7301.86     7544.00    102.26 o
  14   5  16        6.00       43.54     12.06 o
  15   5  16     2008.07     2139.13     71.95 o
  16   5  16      469.31      520.18     33.32 o
  17   5  16      209.66      192.75     27.44 o
  18   5  16       46.69       50.46     32.01 o
  19   5  16      166.62      137.08     30.86 o
   0   6  16     4412.42     4488.44     96.57 o
   1   6  16       88.24      113.57      9.29 o
   2   6  16       44.38       50.86      8.59 o
   3   6  16       82.15       71.26      8.74 o
   4   6  16      156.29      117.24     10.35 o
   5   6  16       52.53       44.78      8.98 o
   6   6  16     2293.74     2202.70     56.10 o
   7   6  16      769.84      786.79     25.40 o
   8   6  16     4812.20     4789.80     73.10 o
   9   6  16       88.55      103.07     14.49 o
  10   6  16     1533.58     1609.88     41.44 o
  11   6  16      160.39      146.26     15.38 o
  12   6  16        9.70       17.52     10.09 o
  13   6  16        2.50       -4.20      9.92 o
  14   6  16        4.45       39.91     13.12 o
  15   6  16       72.05       59.65     14.50 o
  16   6  16      383.50      367.04     26.58 o
  17   6  16      287.64      365.47     32.69 o
  18   6  16     1177.30     1173.16     71.19 o
   1   7  16      201.01      207.71     13.31 o
   2   7  16      463.79      562.68     29.12 o
   3   7  16       11.00       30.89      7.68 o
   4   7  16      154.45      187.43     12.58 o
   5   7  16      103.57      134.28     11.74 o
   6   7  16       40.56       52.14     10.10 o
   7   7  16       74.22       77.29     13.70 o
   8   7  16      246.81      211.49     19.01 o
   9   7  16       33.92       27.34     12.63 o
  10   7  16      660.44      659.75     30.28 o
  11   7  16       77.05       71.97     12.96 o
  12   7  16       27.80       43.42     11.98 o
  13   7  16      413.75      366.66     29.03 o
  14   7  16        2.75       39.78     14.24 o
  15   7  16      426.84      387.51     29.99 o
  16   7  16       10.80       20.53     15.20 o
  17   7  16      142.63      119.53     20.78 o
   0   8  16      685.52      661.89     55.64 o
   1   8  16      575.78      556.01     36.43 o
   2   8  16      371.47      397.87     32.34 o
   3   8  16      556.49      611.17     38.86 o
   4   8  16      156.54      102.27     14.60 o
   5   8  16      254.17      223.25     18.13 o
   6   8  16       36.72       47.97     15.58 o
   7   8  16      274.50      251.51     19.42 o
   8   8  16      877.76      861.52     42.32 o
   9   8  16        0.39       51.74     13.81 o
  10   8  16      559.63      520.52     29.25 o
  11   8  16       23.27       42.62     15.60 o
  12   8  16      211.43      195.37     20.55 o
  13   8  16        7.37        5.46     12.05 o
  14   8  16      320.00      314.25     25.16 o
  15   8  16        2.24       12.59     14.32 o
  16   8  16      959.54      871.45     41.84 o
   1   9  16      785.84      805.45     44.97 o
   2   9  16        0.46       39.50     17.04 o
   3   9  16     1028.38     1024.59     50.69 o
   4   9  16      479.08      514.80     40.46 o
   5   9  16     5535.47     5435.15    109.94 o
   6   9  16       76.52       91.18     14.86 o
   7   9  16     1511.33     1447.19     51.15 o
   8   9  16       49.15       38.08     15.57 o
   9   9  16      171.43      139.27     18.54 o
  10   9  16        5.74       35.00     14.53 o
  11   9  16     1506.32     1428.97     48.50 o
  12   9  16        1.88       26.71     13.59 o
  13   9  16     1210.58     1200.26     41.84 o
  14   9  16       65.96       97.57     17.95 o
  15   9  16      634.40      598.82     33.48 o
   0  10  16     7741.82     7570.43    220.05 o
   1  10  16       35.09       77.28     20.06 o
   2  10  16     5803.93     6038.46    157.94 o
   3  10  16       54.46       28.88     17.13 o
   4  10  16      420.01      516.21     46.36 o
   5  10  16        1.81       34.72     18.03 o
   6  10  16     1412.13     1438.63     70.24 o
   7  10  16      263.74      294.25     30.67 o
   8  10  16     3539.54     3517.85    124.01 o
   9  10  16       54.49       89.93     18.01 o
  10  10  16     3120.02     3091.55     77.90 o
  11  10  16       33.52       46.64     16.45 o
  12  10  16     1129.65     1140.97     40.83 o
  13  10  16       87.79       38.89     16.27 o
  14  10  16      126.78      106.57     19.23 o
   1  11  16      488.15      534.61     41.24 o
   2  11  16      364.72      406.82     36.27 o
   3  11  16     7500.20     7815.51    163.69 o
   4  11  16      259.98      296.09     35.59 o
   5  11  16    10794.90    11132.31    260.98 o
   6  11  16        5.78       42.57     25.83 o
   7  11  16     4195.06     4323.79    130.54 o
   8  11  16       86.53       81.48     21.49 o
   9  11  16      132.66      165.40     25.28 o
  10  11  16      201.26      185.86     29.17 o
  11  11  16     2739.94     2739.92     78.54 o
  12  11  16      115.20      121.73     19.02 o
   0  12  16    14992.03    15860.24    396.34 o
   1  12  16       59.15       93.56     23.00 o
   2  12  16     7050.07     7576.73    162.08 o
   3  12  16        7.87       -0.77     19.78 o
   4  12  16      397.34      436.58     51.68 o
   5  12  16       17.20       26.79     24.39 o
   6  12  16     1166.48     1173.58    105.29 o
   7  12  16        8.17       60.23     26.37 o
   8  12  16     9920.97    10335.47    253.65 o
   9  12  16       42.29       30.77     19.93 o
   1  13  16      369.35      350.42     37.54 o
   2  13  16      313.67      285.12     70.98 o
   3  13  16     5829.25     6209.04    208.10 o
   4  13  16       84.17       46.35     31.75 o
   5  13  16     9695.00    10186.17    289.52 o
   6  13  16       33.84       59.64     35.32 o
   1   1  17      426.52      454.19     25.16 o
   2   1  17        4.76       40.40     11.14 o
   3   1  17       24.82       31.20      8.83 o
   4   1  17      772.02      854.65     23.73 o
   5   1  17      624.87      628.99     20.29 o
   6   1  17     1713.42     1792.57     34.72 o
   7   1  17      259.62      257.39     13.87 o
   8   1  17      375.78      423.45     18.67 o
   9   1  17       13.87       11.77      9.10 o
  10   1  17      435.28      395.57     21.62 o
  11   1  17      226.17      227.37     19.79 o
  12   1  17      228.07      267.81     28.48 o
  13   1  17      405.38      395.96     31.81 o
  14   1  17      638.38      687.66     41.23 o
  15   1  17      591.91      638.02     41.92 o
  16   1  17      144.87      226.40     27.85 o
  17   1  17      314.29      305.63     31.97 o
  18   1  17        7.42       51.78     22.60 o
  19   1  17       17.98       19.58     23.18 o
  20   1  17      143.61      117.74     37.64 o
   0   2  17     8144.75     8869.72    165.64 o
   1   2  17     7571.16     7708.82    107.63 o
   2   2  17     1767.63     1703.20     45.39 o
   3   2  17     1096.28     1121.35     32.34 o
   4   2  17      205.08      196.45     12.34 o
   5   2  17      332.13      355.28     16.88 o
   6   2  17     6120.73     6185.58     78.51 o
   7   2  17     4737.72     4761.55     64.24 o
   8   2  17     4535.82     4572.12     62.32 o
   9   2  17     6522.03     6362.31     83.92 o
  10   2  17     3495.98     3466.18     61.23 o
  11   2  17      663.91      623.79     24.24 o
  12   2  17      245.58      246.14     18.50 o
  13   2  17      314.86      300.07     24.62 o
  14   2  17       43.30       32.75     16.58 o
  15   2  17      177.39      140.49     24.35 o
  16   2  17     1717.32     1725.39     66.63 o
  17   2  17     2394.75     2426.64     80.40 o
  18   2  17     1587.84     1619.08     80.66 o
  19   2  17     2863.62     2950.31    129.74 o
  20   2  17      742.96      800.30     82.69 o
   1   3  17     5035.04     4964.12     80.01 o
   2   3  17    14317.31    14755.56    191.45 o
   3   3  17     1474.41     1454.51     30.53 o
   4   3  17    27196.43    27499.87    295.77 o
   5   3  17     7056.59     7434.88     91.13 o
   6   3  17    11667.44    11429.58    131.03 o
   7   3  17     3454.04     3354.43     49.45 o
   8   3  17     2322.78     2325.74     40.41 o
   9   3  17       10.49       17.12      7.80 o
  10   3  17       14.49       24.50      8.31 o
  11   3  17      931.76      908.00     27.98 o
  12   3  17     5574.03     5730.09     91.13 o
  13   3  17     7053.72     6961.47    115.21 o
  14   3  17     9466.16     9821.60    152.22 o
  15   3  17     2669.65     2697.07     82.64 o
  16   3  17     1145.49     1163.62     56.60 o
  17   3  17      735.88      777.23     49.49 o
  18   3  17        4.41       -5.17     20.39 o
  19   3  17      754.84      753.42     56.45 o
  20   3  17      912.67      912.28     67.07 o
   0   4  17    18808.99    18716.60    338.04 o
   1   4  17    19692.40    19001.06    252.56 o
   2   4  17     5479.88     5953.82    109.33 o
   3   4  17     3346.64     3460.77     50.99 o
   4   4  17       89.25       90.25      9.45 o
   5   4  17       46.85       54.67      8.42 o
   6   4  17     5766.92     5814.38     74.19 o
   7   4  17     8065.39     8313.32     96.64 o
   8   4  17     5618.62     5775.01     73.29 o
   9   4  17    13585.16    13936.99    163.96 o
  10   4  17     6646.99     6684.70     89.55 o
  11   4  17     4081.95     3958.90     62.28 o
  12   4  17     1770.49     1791.34     38.31 o
  13   4  17      181.52      158.37     20.46 o
  14   4  17     1372.61     1384.79     42.92 o
  15   4  17      815.99      769.32     38.75 o
  16   4  17     1666.60     1791.13     89.43 o
  17   4  17     4614.08     4785.33    131.83 o
  18   4  17     2682.89     2775.56     96.09 o
  19   4  17     3716.18     3916.08    130.55 o
   1   5  17      797.44      729.39     23.86 o
   2   5  17    11491.47    11404.18    131.32 o
   3   5  17    19101.09    19001.25    205.12 o
   4   5  17    18188.96    18319.17    208.77 o
   5   5  17     5619.38     5567.03     74.78 o
   6   5  17     3849.95     4011.42     59.49 o
   7   5  17     3957.23     3984.86     59.13 o
   8   5  17      126.05       88.26     10.97 o
   9   5  17       63.13       62.11     11.03 o
  10   5  17      176.80      184.96     24.14 o
  11   5  17     4387.68     4386.89     72.20 o
  12   5  17     9682.67     9892.21    125.70 o
  13   5  17     9074.63     9331.73    121.18 o
  14   5  17    10941.75    11464.90    160.40 o
  15   5  17     6607.95     7037.29    158.15 o
  16   5  17     1925.10     1899.45     58.95 o
  17   5  17        5.25        5.36     21.72 o
  18   5  17       75.85       38.02     23.11 o
  19   5  17      743.37      725.88     63.88 o
   0   6  17    22407.94    22704.58    359.89 o
   1   6  17    28806.69    28237.66    317.20 o
   2   6  17     6939.65     7153.15     96.48 o
   3   6  17     3329.37     3136.47     50.03 o
   4   6  17       66.59       92.57     10.67 o
   5   6  17     2386.62     2309.15     54.62 o
   6   6  17     2932.76     2876.32     50.74 o
   7   6  17    12288.45    12190.08    189.08 o
   8   6  17     7714.19     7596.64    123.58 o
   9   6  17    20064.45    19552.75    258.99 o
  10   6  17     7774.96     7733.01    116.74 o
  11   6  17     5605.71     5583.00     87.25 o
  12   6  17     1451.95     1424.25     39.30 o
  13   6  17      882.88      779.35     28.45 o
  14   6  17       46.25       41.02     13.46 o
  15   6  17     1206.49     1127.05     38.21 o
  16   6  17     3203.36     3335.06     86.49 o
  17   6  17    11000.81    11847.25    239.70 o
  18   6  17     4004.98     4359.51    138.16 o
   1   7  17     1210.28     1205.58     25.21 o
   2   7  17    15236.23    15577.52    191.67 o
   3   7  17    16524.89    16878.82    207.06 o
   4   7  17    29829.06    29541.06    355.52 o
   5   7  17    16062.65    15620.27    231.84 o
   6   7  17    14746.96    14342.59    198.56 o
   7   7  17     5073.53     4740.63    118.58 o
   8   7  17     1225.75     1082.97     56.40 o
   9   7  17        8.04        4.14     11.90 o
  10   7  17      197.01      165.08     22.90 o
  11   7  17     2241.68     2108.74     69.17 o
  12   7  17     9256.32     9322.32    126.23 o
  13   7  17     6620.28     6581.71    134.68 o
  14   7  17    11644.83    11911.65    166.35 o
  15   7  17     3976.46     4106.52     79.58 o
  16   7  17     4040.76     4415.24     84.76 o
  17   7  17      260.54      231.90     27.26 o
   0   8  17     8195.65     8282.65    227.54 o
   1   8  17    17383.58    17130.80    285.36 o
   2   8  17     9570.17     9493.25    212.27 o
   3   8  17     3295.80     3291.58     73.70 o
   4   8  17      699.68      688.37     47.72 o
   5   8  17      109.73       83.14     13.92 o
   6   8  17      862.56      839.46     45.13 o
   7   8  17     8926.58     8753.35    135.22 o
   8   8  17     8938.56     8753.37    197.14 o
   9   8  17     8799.78     8478.87    183.31 o
  10   8  17     4646.00     4599.43     99.46 o
  11   8  17     4949.18     4951.20    104.67 o
  12   8  17     2370.06     2393.78     55.99 o
  13   8  17      211.36      179.56     19.57 o
  14   8  17      292.26      288.77     31.13 o
  15   8  17      896.91      805.96     42.10 o
  16   8  17     1521.68     1581.14     48.60 o
   1   9  17     1064.20     1076.07     56.80 o
   2   9  17     4310.99     4416.96    107.30 o
   3   9  17     5417.08     5419.84    140.99 o
   4   9  17    10317.44    10426.61    242.33 o
   5   9  17     6756.48     6779.41    126.75 o
   6   9  17     6099.72     6007.72    147.41 o
   7   9  17     3628.42     3652.54     80.81 o
   8   9  17      922.12      889.57     35.93 o
   9   9  17       22.15       45.49     15.36 o
  10   9  17     1300.20     1205.45     44.92 o
  11   9  17     1248.60     1277.95     49.02 o
  12   9  17     4935.02     4973.81     91.08 o
  13   9  17     3269.80     3414.08     71.84 o
  14   9  17     4975.91     5197.88     99.63 o
  15   9  17     1482.83     1475.62     62.55 o
   0  10  17     6572.09     6491.69    252.44 o
   1  10  17     9378.96     9547.70    209.78 o
   2  10  17     3854.91     3853.96    100.84 o
   3  10  17     1757.20     1845.67     69.09 o
   4  10  17       50.29       32.54     19.41 o
   5  10  17     1140.76     1257.99     49.12 o
   6  10  17      783.63      828.36     39.54 o
   7  10  17     4762.35     4798.39    112.58 o
   8  10  17     3445.24     3552.79     85.74 o
   9  10  17     7014.91     7022.47    139.65 o
  10  10  17     6160.50     6372.95    127.93 o
  11  10  17     3992.18     4084.92     86.76 o
  12  10  17      578.78      524.60     29.81 o
  13  10  17      409.04      366.25     35.85 o
   1  11  17      748.85      766.38     48.55 o
   2  11  17     3195.64     3222.75     93.07 o
   3  11  17     1789.36     1789.76     71.35 o
   4  11  17     5698.32     5769.12    145.18 o
   5  11  17     3736.08     3931.25    170.64 o
   6  11  17     2562.97     2661.23    101.63 o
   7  11  17       22.24       35.73     19.10 o
   8  11  17      537.71      484.44     37.95 o
   9  11  17      209.34      199.31     35.57 o
  10  11  17      645.57      598.40     36.40 o
  11  11  17      603.39      565.04     35.39 o
  12  11  17     1854.16     1825.58     52.02 o
   0  12  17     2258.52     2298.16    113.54 o
   1  12  17     1813.56     1972.44     76.16 o
   2  12  17      126.43      134.37     26.47 o
   3  12  17      293.74      200.09     32.09 o
   4  12  17        1.95        2.83     21.57 o
   5  12  17      159.41      162.67     37.14 o
   6  12  17       21.87       12.74     26.07 o
   7  12  17      591.52      463.80     39.90 o
   8  12  17     1243.43     1349.12     76.43 o
   9  12  17      408.61      333.90     39.66 o
   1  13  17        3.64        3.84     20.03 o
   2  13  17      210.77      276.09     40.80 o
   3  13  17      165.26      175.43     39.56 o
   4  13  17      202.05      174.03     40.81 o
   5  13  17      588.27      628.71     98.52 o
   0   0  18    12917.82    12958.45    442.91 o
   1   0  18    58799.23    60776.30   1114.19 o
   2   0  18     5556.17     5390.53    134.64 o
   3   0  18    44044.08    42962.22    730.50 o
   4   0  18     2444.77     2291.03     57.47 o
   5   0  18       69.05       69.77     13.72 o
   6   0  18     9748.25     9920.91    180.29 o
   7   0  18    20083.21    19753.18    327.35 o
   8   0  18       88.16       16.39     14.14 o
   9   0  18    51920.42    50416.05   1189.97 o
  10   0  18     3923.41     3988.28    140.17 o
  11   0  18    16313.03    15425.56    408.27 o
  12   0  18     1642.36     1428.05     78.75 o
  13   0  18      502.07      494.30     79.61 o
  14   0  18       31.88       29.76     24.97 o
  15   0  18     4343.24     4291.35    142.50 o
  16   0  18      494.83      465.18     53.14 o
  17   0  18     8166.32     7981.62    227.15 o
  18   0  18       32.73       50.34     32.06 o
  19   0  18     6893.14     7196.98    258.91 o
  20   0  18      972.74     1054.70     98.26 o
   1   1  18     4399.82     4864.69     83.40 o
   2   1  18     8409.21     7954.27    111.22 o
   3   1  18     2081.80     2033.31     42.57 o
   4   1  18    58885.06    57565.58    571.00 o
   5   1  18     4793.24     4776.90     69.43 o
   6   1  18    60880.32    59757.68    652.12 o
   7   1  18     5227.72     4975.67     99.15 o
   8   1  18    11627.31    10976.02    154.49 o
   9   1  18      144.13      115.91     13.73 o
  10   1  18     9087.00     8724.34    130.27 o
  11   1  18     1501.82     1365.77     50.95 o
  12   1  18    18340.72    17470.40    325.79 o
  13   1  18     1061.00     1130.66     54.46 o
  14   1  18    16448.36    16233.24    288.65 o
  15   1  18     2070.65     2068.19     69.53 o
  16   1  18     4323.32     4274.98    103.26 o
  17   1  18     1160.44     1213.36     55.71 o
  18   1  18      181.98      142.16     27.02 o
  19   1  18      945.05      872.68     56.56 o
  20   1  18     5593.57     5987.45    161.00 o
   0   2  18     3399.96     3504.35     83.74 o
   1   2  18    41438.39    42527.47    598.93 o
   2   2  18     3064.53     3064.01     51.58 o
   3   2  18     9439.06     9242.52    112.71 o
   4   2  18      885.11      887.74     27.03 o
   5   2  18      924.58      978.00     27.61 o
   6   2  18     3873.81     3942.25     59.61 o
   7   2  18    20417.89    20443.76    229.14 o
   8   2  18     2688.60     2796.83     47.04 o
   9   2  18    23041.05    22976.15    270.35 o
  10   2  18     2327.57     2262.94     45.13 o
  11   2  18    14929.33    14506.56    202.26 o
  12   2  18     1488.80     1356.98     41.13 o
  13   2  18       10.45        3.89     14.64 o
  14   2  18      426.32      401.01     35.26 o
  15   2  18     7745.63     7777.90    165.17 o
  16   2  18     1728.36     1639.42     66.44 o
  17   2  18     8263.76     8199.31    180.17 o
  18   2  18     1102.64     1106.25     60.17 o
  19   2  18     8188.84     8727.36    190.69 o
  20   2  18      651.26      732.53     85.10 o
   1   3  18       27.08       35.12     10.10 o
   2   3  18    15337.39    15403.19    199.92 o
   3   3  18     3945.33     4042.26     66.02 o
   4   3  18    20550.81    20479.82    226.70 o
   5   3  18      401.47      488.14     17.83 o
   6   3  18    26482.06    26928.51    282.87 o
   7   3  18     1236.32     1201.37     27.02 o
   8   3  18     3117.05     3035.15     47.43 o
   9   3  18       80.42       86.38     10.19 o
  10   3  18     1301.80     1302.02     29.42 o
  11   3  18     1351.56     1324.32     34.65 o
  12   3  18    12448.46    12425.88    168.29 o
  13   3  18     1306.86     1263.72     40.72 o
  14   3  18    11395.55    11722.38    189.43 o
  15   3  18     1840.39     1867.37     67.72 o
  16   3  18     3660.98     3671.99    101.36 o
  17   3  18      236.53      202.75     30.53 o
  18   3  18       14.36       29.93     21.09 o
  19   3  18       59.26       36.84     25.09 o
   0   4  18     2908.79     3013.56    104.66 o
   1   4  18    24316.00    23244.12    291.91 o
   2   4  18     1060.45     1067.93     32.69 o
   3   4  18     9910.28     9956.91    121.64 o
   4   4  18      120.48      108.18     11.92 o
   5   4  18      137.35      164.03     12.14 o
   6   4  18     1236.46     1053.17     25.44 o
   7   4  18     7211.40     7007.68     87.48 o
   8   4  18      422.72      414.39     17.45 o
   9   4  18    18800.93    18858.51    208.15 o
  10   4  18      920.96      934.23     26.89 o
  11   4  18     8907.27     9059.95    115.81 o
  12   4  18     1469.34     1532.50     37.17 o
  13   4  18        8.17        8.65     12.22 o
  14   4  18      108.13      132.63     17.77 o
  15   4  18     2567.88     2640.48     62.87 o
  16   4  18      107.77      108.47     29.27 o
  17   4  18     6444.25     6798.55    198.94 o
  18   4  18      248.74      264.00     36.73 o
  19   4  18     2019.12     1912.41     89.06 o
   1   5  18      469.66      412.48     19.11 o
   2   5  18      768.07      701.24     22.73 o
   3   5  18     1773.58     1723.66     33.35 o
   4   5  18     7145.66     7116.18     90.56 o
   5   5  18      256.66      244.84     14.41 o
   6   5  18     6107.28     6141.59     82.17 o
   7   5  18      679.29      653.00     30.07 o
   8   5  18      996.35      974.51     28.25 o
   9   5  18      136.44      118.57     13.17 o
  10   5  18      649.26      605.48     26.32 o
  11   5  18      396.08      397.39     21.45 o
  12   5  18     4391.96     4516.21     70.46 o
  13   5  18       65.42      102.45     14.20 o
  14   5  18     1804.32     1852.05     57.04 o
  15   5  18      963.07     1016.62     62.51 o
  16   5  18      526.43      436.90     39.57 o
  17   5  18       11.36        0.51     21.32 o
  18   5  18       67.33       74.42     26.18 o
   0   6  18     1145.76     1158.64     67.63 o
   1   6  18      211.56      273.15     23.29 o
   2   6  18      326.84      344.77     19.10 o
   3   6  18      466.82      466.87     22.43 o
   4   6  18      311.51      318.10     15.84 o
   5   6  18      576.63      595.82     21.26 o
   6   6  18       28.56       32.14      9.36 o
   7   6  18     2300.53     2287.37     45.32 o
   8   6  18     1314.49     1252.14     45.92 o
   9   6  18     1639.77     1570.87     45.09 o
  10   6  18      260.90      269.93     23.52 o
  11   6  18      260.04      230.15     18.47 o
  12   6  18       55.53       45.49     11.86 o
  13   6  18       76.62       71.71     12.91 o
  14   6  18       57.53       41.34     13.98 o
  15   6  18      452.69      462.59     30.03 o
  16   6  18      133.34      156.85     24.59 o
  17   6  18     1340.74     1379.69     55.41 o
  18   6  18      579.64      595.12     55.48 o
   1   7  18        1.23        3.22      6.79 o
   2   7  18      644.61      631.17     25.62 o
   3   7  18       39.30       76.57     10.89 o
   4   7  18      305.20      299.98     17.78 o
   5   7  18       54.34      103.92     12.46 o
   6   7  18       52.03       53.83     10.98 o
   7   7  18      645.90      660.14     35.83 o
   8   7  18      230.68      172.48     18.57 o
   9   7  18      152.59      115.12     16.73 o
  10   7  18        1.30        3.23     11.98 o
  11   7  18       35.12       44.08     12.95 o
  12   7  18       62.44       68.39     13.26 o
  13   7  18      461.41      520.94     26.52 o
  14   7  18       53.14       54.55     14.95 o
  15   7  18        5.48       30.11     15.54 o
  16   7  18       15.67       23.18     16.96 o
  17   7  18       10.14       -7.47     19.47 o
   0   8  18      433.31      454.43     62.77 o
   1   8  18      415.04      449.19     26.93 o
   2   8  18      369.44      378.81     24.97 o
   3   8  18      116.60       80.52     15.25 o
   4   8  18        2.36        4.87     11.85 o
   5   8  18      237.05      156.46     21.28 o
   6   8  18      681.66      665.11     30.74 o
   7   8  18     1469.13     1335.98     40.73 o
   8   8  18       21.82       65.02     15.80 o
   9   8  18     1220.56     1132.52     57.08 o
  10   8  18        6.91       50.31     14.80 o
  11   8  18      425.89      431.55     36.81 o
  12   8  18      162.71      158.57     18.29 o
  13   8  18      134.54      114.00     17.88 o
  14   8  18      211.62      194.41     21.10 o
  15   8  18      417.74      438.61     29.47 o
  16   8  18       82.73       94.75     20.73 o
   1   9  18      127.67      100.02     21.46 o
   2   9  18      492.50      386.61     33.90 o
   3   9  18      284.17      327.69     28.55 o
   4   9  18      973.86      957.32     41.47 o
   5   9  18       45.18       64.53     15.84 o
   6   9  18     5390.27     5305.96    107.96 o
   7   9  18      295.93      280.26     27.67 o
   8   9  18        3.45       10.17     12.69 o
   9   9  18      160.01      147.08     19.42 o
  10   9  18      871.29      839.29     38.60 o
  11   9  18      137.13      149.86     29.91 o
  12   9  18     1749.12     1665.24     48.20 o
  13   9  18       15.52       47.35     16.22 o
  14   9  18     1323.40     1324.77     58.58 o
  15   9  18      156.15      185.56     26.71 o
   0  10  18      301.70      329.85     48.02 o
   1  10  18     3641.83     3658.28     99.03 o
   2  10  18      482.52      436.02     38.42 o
   3  10  18     1665.25     1636.25     67.57 o
   4  10  18        1.80        2.18     13.33 o
   5  10  18      575.93      591.27     35.91 o
   6  10  18       70.98       81.98     18.14 o
   7  10  18     4800.72     4855.12    109.43 o
   8  10  18      203.46      261.20     37.74 o
   9  10  18     4020.28     3944.84     93.77 o
  10  10  18      111.90      162.79     24.09 o
  11  10  18     3631.11     3686.60    108.55 o
  12  10  18      111.56       89.57     18.57 o
  13  10  18       15.68       10.29     15.79 o
   1  11  18      456.11      432.87     44.26 o
   2  11  18     2833.21     2951.02     89.93 o
   3  11  18      907.19      914.40     57.14 o
   4  11  18     7571.78     7530.09    175.08 o
   5  11  18      889.80      857.95     66.84 o
   6  11  18     4772.87     5073.24    170.69 o
   7  11  18      670.03      583.74     40.88 o
   8  11  18      762.17      691.78     45.37 o
   9  11  18       37.93        3.63     19.09 o
  10  11  18     3050.93     3045.66     94.70 o
  11  11  18      100.62       88.37     18.17 o
   0  12  18      648.27      584.45     65.10 o
   1  12  18     4394.42     4679.09    140.04 o
   2  12  18      895.66      877.55     53.60 o
   3  12  18     1670.61     1704.22     91.21 o
   4  12  18       31.49       29.50     23.41 o
   5  12  18      138.42      153.65     38.09 o
   6  12  18      459.51      403.89     37.96 o
   7  12  18     3821.92     3943.55    183.18 o
   8  12  18       79.85       63.48     23.91 o
   9  12  18     7915.60     8538.46    327.80 o
   1  13  18      695.29      659.20     48.64 o
   2  13  18     3761.64     3967.60    152.23 o
   3  13  18      545.32      553.44     59.47 o
   4  13  18     7754.35     7884.40    225.36 o
   5  13  18      471.55      525.30     65.65 o
   1   1  19       11.18       44.51     10.31 o
   2   1  19     2142.19     2304.95     47.41 o
   3   1  19       88.98       89.80     11.92 o
   4   1  19     2878.41     2828.44     50.43 o
   5   1  19       38.10       64.58     10.39 o
   6   1  19      104.34      132.46     13.67 o
   7   1  19      258.50      252.26     17.36 o
   8   1  19       14.98       24.53     10.54 o
   9   1  19      401.36      360.40     21.33 o
  10   1  19      322.53      223.75     21.88 o
  11   1  19     1396.54     1401.56     56.97 o
  12   1  19      118.33      102.45     21.60 o
  13   1  19      152.34      148.10     24.73 o
  14   1  19        7.38       15.10     14.97 o
  15   1  19     1240.76     1235.53     57.95 o
  16   1  19       71.25       77.92     24.03 o
  17   1  19       88.17       95.17     23.42 o
  18   1  19       62.32       58.86     22.81 o
  19   1  19      168.41      177.04     32.92 o
  20   1  19      163.96      168.41     33.24 o
   0   2  19     2068.90     2080.64     60.74 o
   1   2  19     2500.76     2908.77     63.31 o
   2   2  19     9589.20     9928.19    162.74 o
   3   2  19      149.96      126.29     12.75 o
   4   2  19     1540.47     1462.26     31.79 o
   5   2  19       22.38       18.67      8.33 o
   6   2  19     5500.56     5344.53     75.38 o
   7   2  19       63.32       73.31     11.16 o
   8   2  19    11730.64    11740.37    140.80 o
   9   2  19       54.91       76.47     12.63 o
  10   2  19     4637.25     4566.69     78.06 o
  11   2  19      475.78      453.67     27.06 o
  12   2  19     1042.61      955.33     42.56 o
  13   2  19      560.23      564.52     38.99 o
  14   2  19      833.33      825.14     57.59 o
  15   2  19       57.73       31.79     19.29 o
  16   2  19     1347.04     1503.10     98.15 o
  17   2  19      850.35      875.13     49.52 o
  18   2  19     3513.81     3630.40    105.99 o
  19   2  19       23.49       56.86     23.43 o
   1   3  19     6212.39     6311.80    103.86 o
   2   3  19     3958.33     4111.51     70.73 o
   3   3  19    14081.76    14073.52    171.79 o
   4   3  19      597.97      689.05     24.91 o
   5   3  19    17383.65    17524.39    201.62 o
   6   3  19     2356.28     2324.87     40.64 o
   7   3  19     9477.25     9835.48    117.89 o
   8   3  19      353.62      356.66     16.92 o
   9   3  19      457.73      525.35     19.71 o
  10   3  19       66.55       51.73     10.67 o
  11   3  19     4675.21     4634.96     75.27 o
  12   3  19      920.67      825.60     31.57 o
  13   3  19     8863.54     8888.96    174.66 o
  14   3  19       36.39       32.32     17.45 o
  15   3  19     6040.71     6292.06    195.05 o
  16   3  19      202.56      210.13     29.52 o
  17   3  19      442.72      405.17     39.02 o
  18   3  19       27.74       29.27     21.31 o
  19   3  19      368.36      350.87     41.72 o
   0   4  19    22486.93    21204.88    477.31 o
   1   4  19     1823.07     1545.60     40.11 o
   2   4  19    14471.98    14875.16    205.00 o
   3   4  19      327.21      304.56     17.37 o
   4   4  19     2256.12     2219.35     40.87 o
   5   4  19       35.92       33.73      8.41 o
   6   4  19     6179.26     6209.08     82.74 o
   7   4  19     1711.73     1761.03     34.36 o
   8   4  19    16857.29    16970.18    184.34 o
   9   4  19      600.21      615.09     22.75 o
  10   4  19    14743.26    15053.35    170.65 o
  11   4  19     2170.64     2222.33     48.09 o
  12   4  19     3223.74     3320.24     60.72 o
  13   4  19       54.77       29.11     13.05 o
  14   4  19     1128.91     1171.01     43.48 o
  15   4  19      549.52      503.55     29.77 o
  16   4  19     4694.78     4911.54    123.91 o
  17   4  19     1132.90     1134.48     69.71 o
  18   4  19     5347.01     5224.34    159.71 o
  19   4  19      413.31      411.71     46.29 o
   1   5  19     9833.53     9203.79    139.66 o
   2   5  19     2353.92     2343.85     43.68 o
   3   5  19    22291.62    21950.04    251.51 o
   4   5  19     7662.16     7843.67     98.82 o
   5   5  19    16553.20    17057.79    190.00 o
   6   5  19      271.72      303.23     16.95 o
   7   5  19     8568.16     8691.62    112.76 o
   8   5  19      539.33      527.50     22.29 o
   9   5  19       30.97       33.87     10.82 o
  10   5  19      350.05      338.52     21.61 o
  11   5  19    11771.79    12197.81    159.18 o
  12   5  19      376.83      361.84     21.27 o
  13   5  19    15603.25    16159.74    204.86 o
  14   5  19      658.13      650.30     35.94 o
  15   5  19     9736.87    10344.50    200.30 o
  16   5  19      577.91      555.70     35.38 o
  17   5  19       98.07       80.08     31.59 o
  18   5  19        5.29       24.81     25.25 o
   0   6  19    14352.23    14552.53    277.45 o
   1   6  19     6688.15     6644.23    121.54 o
   2   6  19    28356.49    27831.60    506.10 o
   3   6  19      192.68      159.94     17.10 o
   4   6  19     1000.95      972.78     28.09 o
   5   6  19      571.07      582.41     21.59 o
   6   6  19     8143.12     8094.08    106.15 o
   7   6  19      761.80      760.91     29.28 o
   8   6  19    21071.28    21142.47    279.39 o
   9   6  19     1581.98     1496.38     44.85 o
  10   6  19    18237.40    18483.28    262.34 o
  11   6  19      231.64      193.22     21.35 o
  12   6  19     6640.06     6816.11    103.24 o
  13   6  19     1206.92     1178.81     34.87 o
  14   6  19     1202.74     1259.16     39.04 o
  15   6  19      232.48      219.76     24.31 o
  16   6  19     5726.52     6183.70    125.32 o
  17   6  19     1206.50     1123.81     63.43 o
  18   6  19     8710.20     9374.66    235.55 o
   1   7  19     6452.20     6460.27     95.43 o
   2   7  19     1459.27     1430.54     35.88 o
   3   7  19    25085.81    24873.66    368.45 o
   4   7  19     3252.19     3187.47     86.56 o
   5   7  19    29111.12    28027.49    559.56 o
   6   7  19       13.85       57.10     12.96 o
   7   7  19    18978.48    18697.83    315.98 o
   8   7  19       12.08        9.31     12.21 o
   9   7  19       28.84       36.21     13.52 o
  10   7  19       21.94       32.91     13.78 o
  11   7  19     8933.93     8681.35    137.07 o
  12   7  19      431.20      414.18     26.15 o
  13   7  19    13224.86    13425.64    201.19 o
  14   7  19     2001.59     2000.28     57.40 o
  15   7  19    10115.66    10621.20    159.56 o
  16   7  19      457.76      406.41     30.48 o
  17   7  19      853.89      817.40     44.75 o
   0   8  19    21692.35    21935.50    421.97 o
   1   8  19     2259.02     2195.24     83.92 o
   2   8  19    14023.34    13658.81    217.21 o
   3   8  19       25.20       59.19     14.88 o
   4   8  19     3741.11     3650.60     86.65 o
   5   8  19      739.18      651.44     37.53 o
   6   8  19     5904.10     5615.67    137.84 o
   7   8  19     1773.44     1656.75     47.20 o
   8   8  19    15333.34    15006.28    303.83 o
   9   8  19     1322.82     1172.16     42.64 o
  10   8  19    13463.96    13686.82    248.22 o
  11   8  19      338.09      258.87     24.96 o
  12   8  19     2687.08     2621.34     81.24 o
  13   8  19       28.85       18.85     14.04 o
  14   8  19      511.84      486.04     32.45 o
  15   8  19      756.06      753.14     39.82 o
  16   8  19     4332.77     4298.71    101.80 o
   1   9  19     1521.45     1509.70     60.93 o
   2   9  19      698.49      686.95     38.58 o
   3   9  19     9751.51     9667.00    167.68 o
   4   9  19     1172.49     1172.46     46.87 o
   5   9  19    14685.55    14910.23    253.03 o
   6   9  19     1020.22     1045.93     44.89 o
   7   9  19     6959.42     6691.64    152.91 o
   8   9  19       14.90       18.73     13.76 o
   9   9  19        6.61        9.82     13.29 o
  10   9  19       40.36       30.46     15.99 o
  11   9  19     5119.64     5171.23    110.77 o
  12   9  19     1675.88     1566.98     47.20 o
  13   9  19     7278.39     7493.85    129.65 o
  14   9  19     1538.53     1536.07     70.79 o
   0  10  19    12862.71    13115.96    487.57 o
   1  10  19     1430.87     1428.72     63.90 o
   2  10  19     9548.46     9694.27    192.40 o
   3  10  19      163.14      147.59     28.69 o
   4  10  19       99.35      106.03     22.42 o
   5  10  19      261.25      213.25     23.44 o
   6  10  19     3161.18     3047.93     82.89 o
   7  10  19       57.07       48.92     17.48 o
   8  10  19     8834.43     8930.94    183.72 o
   9  10  19      856.28      818.30     45.93 o
  10  10  19     9567.59     9672.46    241.42 o
  11  10  19        6.61       40.00     17.97 o
  12  10  19     2510.03     2482.55     60.47 o
  13  10  19       85.32       86.67     19.09 o
   1  11  19      773.23      633.60     46.15 o
   2  11  19      127.62      139.42     33.93 o
   3  11  19     5325.13     5311.62    227.31 o
   4  11  19      887.20      964.83     54.88 o
   5  11  19     3929.79     3986.11     97.79 o
   6  11  19      199.37      168.50     27.06 o
   7  11  19     3944.01     4084.67    137.53 o
   8  11  19       18.15       31.20     20.20 o
   9  11  19        5.74        8.63     23.13 o
  10  11  19      150.93      151.64     27.70 o
  11  11  19     1400.94     1307.69     49.81 o
   0  12  19     4027.12     4542.42    222.67 o
   1  12  19      700.16      783.90     52.72 o
   2  12  19     1002.85      928.35     60.25 o
   3  12  19      108.14       41.74     25.62 o
   4  12  19      166.40      142.79     30.34 o
   5  12  19        7.87       47.02     22.22 o
   6  12  19      886.18      932.12     55.99 o
   7  12  19      706.03      717.65     48.86 o
   8  12  19      753.17      820.11     60.79 o
   1  13  19       29.03       22.95     22.18 o
   2  13  19        0.76       11.46     22.24 o
   3  13  19      303.41      293.97     49.34 o
   4  13  19       93.91      111.66     35.60 o
   0   0  20    41805.46    44464.87   1061.82 o
   1   0  20    31228.31    32876.01    521.70 o
   2   0  20    21233.80    21357.01    352.78 o
   3   0  20     9098.70     8965.91    170.71 o
   4   0  20        5.03       16.97     11.41 o
   5   0  20     1314.76     1244.10     51.68 o
   6   0  20    14272.72    14203.29    252.26 o
   7   0  20     4778.38     4564.92    113.03 o
   8   0  20    30331.84    28498.30    702.01 o
   9   0  20     8471.56     7980.34    290.48 o
  10   0  20    32392.24    30902.48    762.33 o
  11   0  20     8395.18     8270.28    251.20 o
  12   0  20     4393.50     4164.02    155.65 o
  13   0  20     1141.87     1260.86     85.54 o
  14   0  20      223.91      144.96     37.06 o
  15   0  20     1038.06     1071.93     73.27 o
  16   0  20    12045.55    12465.94    433.99 o
  17   0  20     5673.06     5830.88    188.13 o
  18   0  20    10829.48    11293.08    305.32 o
  19   0  20     5136.55     5358.90    185.49 o
  20   0  20     6281.15     7016.11    263.83 o
   1   1  20      639.95      678.96     24.40 o
   2   1  20    14086.10    14092.26    167.90 o
   3   1  20    30555.43    30325.29    346.21 o
   4   1  20    25445.60    24886.76    270.35 o
   5   1  20    21965.49    21665.06    246.26 o
   6   1  20    21362.98    21049.91    280.25 o
   7   1  20     6674.10     6594.99    139.27 o
   8   1  20      256.89      255.94     18.51 o
   9   1  20     1115.93     1037.37     36.42 o
  10   1  20     1963.43     1901.63     64.22 o
  11   1  20     8241.22     8012.89    173.60 o
  12   1  20     5253.26     5058.54    126.48 o
  13   1  20    13672.73    13119.88    263.15 o
  14   1  20     5878.39     5614.49    130.74 o
  15   1  20     9105.57     9076.03    187.53 o
  16   1  20     3372.24     3503.36    114.12 o
  17   1  20     1869.21     1884.17     69.69 o
  18   1  20        6.67       42.37     21.51 o
  19   1  20      148.40      102.76     29.79 o
   0   2  20    28828.38    30288.15    578.22 o
   1   2  20    21002.12    21748.14    305.19 o
   2   2  20     7477.92     7596.56    106.89 o
   3   2  20     1531.99     1548.55     36.24 o
   4   2  20       46.50       28.33      8.68 o
   5   2  20     1317.79     1295.48     30.73 o
   6   2  20     3792.95     3814.21     62.06 o
   7   2  20     4807.62     4913.15     72.39 o
   8   2  20    17161.77    17121.08    212.74 o
   9   2  20    11619.91    11183.58    154.63 o
  10   2  20     7571.93     7647.72    120.53 o
  11   2  20     8002.84     7869.36    131.23 o
  12   2  20     3307.24     3335.03     85.65 o
  13   2  20      165.07      142.51     23.89 o
  14   2  20      137.77      106.45     30.05 o
  15   2  20     2891.65     2822.66     86.22 o
  16   2  20     3414.72     3612.91    102.26 o
  17   2  20     6573.42     6854.32    149.53 o
  18   2  20     7320.92     7526.30    171.70 o
  19   2  20     2999.70     3177.70    109.47 o
   1   3  20     3968.60     4176.47     72.82 o
   2   3  20     6309.86     6237.89     92.57 o
   3   3  20    17442.58    17645.58    217.89 o
   4   3  20    13044.02    13120.18    169.19 o
   5   3  20    25950.92    26125.72    300.16 o
   6   3  20     4105.73     4098.13     64.12 o
   7   3  20     4617.53     4548.51     69.57 o
   8   3  20     1827.21     1831.74     36.90 o
   9   3  20      232.15      188.92     14.07 o
  10   3  20      683.82      752.92     26.54 o
  11   3  20     3274.11     3248.13     59.96 o
  12   3  20     4309.99     4227.39     83.84 o
  13   3  20    10962.34    11193.15    207.91 o
  14   3  20     5799.43     5766.03    133.46 o
  15   3  20     4260.95     4342.01    112.18 o
  16   3  20     1244.09     1257.98     70.31 o
  17   3  20     2049.81     1879.98     73.73 o
  18   3  20       25.02       29.71     21.18 o
  19   3  20      533.35      471.06     47.42 o
   0   4  20    14381.29    13470.96    344.48 o
   1   4  20    15582.32    14296.18    237.93 o
   2   4  20     8321.83     8279.26    122.31 o
   3   4  20     2390.82     2287.89     46.86 o
   4   4  20      493.09      443.55     21.00 o
   5   4  20      449.85      406.68     18.83 o
   6   4  20     6252.24     6301.28     84.60 o
   7   4  20     3314.01     3451.86     55.43 o
   8   4  20     7100.15     7168.55     93.96 o
   9   4  20     2693.39     2697.83     49.47 o
  10   4  20    11466.51    11470.08    136.41 o
  11   4  20     3712.61     3705.49     64.73 o
  12   4  20     1101.05     1161.08     45.18 o
  13   4  20      113.33      106.32     17.86 o
  14   4  20      148.49      137.26     19.08 o
  15   4  20     1435.54     1365.65     90.56 o
  16   4  20     2496.37     2507.94    111.21 o
  17   4  20     1250.04     1310.98     64.09 o
  18   4  20     2842.71     2813.76     99.18 o
  19   4  20     1834.24     1778.30     83.46 o
   1   5  20     1734.47     1725.53     45.53 o
   2   5  20     3317.01     3176.88     61.04 o
   3   5  20     1682.66     1723.13     36.77 o
   4   5  20     2591.27     2619.49     45.43 o
   5   5  20     3798.92     3876.17     61.00 o
   6   5  20     2347.07     2356.72     44.50 o
   7   5  20     1416.02     1429.36     34.40 o
   8   5  20     1050.46     1077.77     30.81 o
   9   5  20       11.16       20.86     12.25 o
  10   5  20      138.79       84.27     14.66 o
  11   5  20     2665.91     2722.00     54.03 o
  12   5  20       72.73       62.57     13.80 o
  13   5  20     1227.88     1247.96     36.64 o
  14   5  20     1315.24     1240.22     45.74 o
  15   5  20     2042.25     2145.49     60.38 o
  16   5  20     1043.80     1072.43     66.92 o
  17   5  20       78.45       60.90     26.03 o
  18   5  20       38.19        7.63     25.17 o
   0   6  20      722.35      652.03     40.09 o
   1   6  20      551.15      543.01     28.31 o
   2   6  20      503.43      479.54     25.10 o
   3   6  20     1648.25     1647.74     45.88 o
   4   6  20       36.71       36.40      9.69 o
   5   6  20      310.77      280.46     16.72 o
   6   6  20      738.02      765.99     28.73 o
   7   6  20     1549.56     1547.19     42.37 o
   8   6  20      336.93      378.68     23.76 o
   9   6  20      434.20      407.33     25.79 o
  10   6  20       39.40       38.11     14.49 o
  11   6  20        5.26       -0.10     11.57 o
  12   6  20      434.33      404.93     23.85 o
  13   6  20        6.97       25.00     12.12 o
  14   6  20      164.90      159.32     18.05 o
  15   6  20       12.46        9.19     16.70 o
  16   6  20       32.84       17.04     19.25 o
  17   6  20      218.54      212.95     37.90 o
   1   7  20      585.06      595.34     22.86 o
   2   7  20       25.08       27.48     10.08 o
   3   7  20       96.86       87.68     13.15 o
   4   7  20       23.86       40.77     11.32 o
   5   7  20       54.49       62.30     14.24 o
   6   7  20      105.91       74.30     14.18 o
   7   7  20      220.35      224.67     19.73 o
   8   7  20       17.92        0.12     11.38 o
   9   7  20      309.91      294.06     23.19 o
  10   7  20       42.44       27.20     14.08 o
  11   7  20       49.55       54.37     13.87 o
  12   7  20      277.76      245.44     22.08 o
  13   7  20       30.41       43.03     14.43 o
  14   7  20       33.95       70.88     17.12 o
  15   7  20      247.65      242.46     22.87 o
  16   7  20        2.12       22.24     20.02 o
   0   8  20      360.64      350.50     50.48 o
   1   8  20      601.75      730.75     35.72 o
   2   8  20       13.18        8.06     13.35 o
   3   8  20       52.20       40.41     15.26 o
   4   8  20      188.47      138.47     21.23 o
   5   8  20      227.19      238.46     22.74 o
   6   8  20      153.78      127.60     19.16 o
   7   8  20      217.21      217.37     21.12 o
   8   8  20        5.49       12.18     12.66 o
   9   8  20      179.69      170.09     19.63 o
  10   8  20      193.82      136.57     22.08 o
  11   8  20      488.94      420.25     28.99 o
  12   8  20       34.78       59.51     15.24 o
  13   8  20       33.84       27.52     14.91 o
  14   8  20        0.79        9.46     14.41 o
  15   8  20      140.49      108.06     20.41 o
   1   9  20      521.39      489.10     33.90 o
   2   9  20        5.16       43.44     14.72 o
   3   9  20     2583.97     2502.22     70.26 o
   4   9  20     1557.66     1488.89     54.18 o
   5   9  20     6922.90     6948.84    140.71 o
   6   9  20      412.92      402.51     48.98 o
   7   9  20      960.58      848.39     44.16 o
   8   9  20       12.25       19.89     14.91 o
   9   9  20       33.47       25.68     15.97 o
  10   9  20      583.09      520.27     46.08 o
  11   9  20       60.22       70.89     18.55 o
  12   9  20      328.99      344.41     28.92 o
  13   9  20     2240.09     2240.94     57.50 o
  14   9  20      680.90      702.22     35.05 o
   0  10  20    12966.95    13192.50    431.58 o
   1  10  20     1944.98     2018.77     60.97 o
   2  10  20     2278.66     2203.86     94.81 o
   3  10  20      177.48      185.32     23.15 o
   4  10  20      320.84      304.26     27.06 o
   5  10  20       65.17       42.09     17.38 o
   6  10  20      417.80      399.06     31.48 o
   7  10  20      951.25      815.10     42.42 o
   8  10  20     2780.03     2777.94     91.58 o
   9  10  20     2960.14     2867.71    121.16 o
  10  10  20     2529.41     2578.58     79.37 o
  11  10  20      677.15      667.45     47.49 o
  12  10  20      318.60      306.64     26.30 o
   1  11  20        7.23       30.37     20.55 o
   2  11  20     1774.53     1822.86     75.31 o
   3  11  20     3423.04     3537.36     91.03 o
   4  11  20     3164.79     3344.90     88.40 o
   5  11  20     3524.59     3653.32    161.77 o
   6  11  20     3170.44     3235.72     91.94 o
   7  11  20      801.73      690.25     77.58 o
   8  11  20      138.50       98.81     25.24 o
   9  11  20       78.28       42.09     22.92 o
  10  11  20       63.26       79.12     23.70 o
   0  12  20     7330.01     7836.78    243.88 o
   1  12  20     3986.93     4203.33    153.82 o
   2  12  20     3762.16     3828.89    197.98 o
   3  12  20      508.65      553.45     49.57 o
   4  12  20      337.15      292.20     38.95 o
   5  12  20      839.22      810.19     46.40 o
   6  12  20     1224.58     1247.52     96.71 o
   7  12  20     1101.99     1102.34     57.15 o
   8  12  20     4077.19     4272.69    132.13 o
   1  13  20      835.24      860.40     64.57 o
   2  13  20     2799.85     2784.26    160.27 o
   1   1  21      553.38      662.02     22.02 o
   2   1  21     2788.27     2959.08     49.93 o
   3   1  21       46.29       41.45     10.97 o
   4   1  21     3086.26     3032.69     49.67 o
   5   1  21      166.74      155.47     15.10 o
   6   1  21     2760.98     2652.63     61.10 o
   7   1  21      176.31      150.58     16.21 o
   8   1  21      978.71      891.66     34.21 o
   9   1  21      271.64      284.63     25.16 o
  10   1  21      427.14      447.87     36.63 o
  11   1  21       64.57       77.19     21.31 o
  12   1  21     1279.72     1273.77     90.65 o
  13   1  21       38.81       78.22     24.05 o
  14   1  21      830.82      909.79     69.64 o
  15   1  21        0.25       29.83     19.48 o
  16   1  21      216.97      191.94     30.64 o
  17   1  21      119.80       72.05     23.19 o
  18   1  21      416.08      380.63     37.40 o
  19   1  21      191.27      172.83     34.43 o
   0   2  21      138.05      290.75     69.24 o
   1   2  21     7027.37     7063.13    118.98 o
   2   2  21      105.85      182.40     17.30 o
   3   2  21     4687.32     4858.99     77.20 o
   4   2  21     1915.15     1871.33     40.08 o
   5   2  21       36.17       29.92      9.90 o
   6   2  21       41.56       25.59      9.80 o
   7   2  21     4477.16     4614.00     72.84 o
   8   2  21     1143.90     1186.22     36.81 o
   9   2  21     4329.59     4315.32     76.11 o
  10   2  21        1.59        4.93     12.39 o
  11   2  21     3679.96     3668.56     77.28 o
  12   2  21        0.11        3.11     15.14 o
  13   2  21       52.53       68.77     19.99 o
  14   2  21       18.33       28.55     18.54 o
  15   2  21      139.69      143.35     25.80 o
  16   2  21        2.32       14.80     19.47 o
  17   2  21     1594.09     1558.12     65.67 o
  18   2  21      159.64      148.26     28.77 o
  19   2  21     1151.56     1163.87     75.88 o
   1   3  21      279.59      302.57     19.98 o
   2   3  21    11440.09    11930.53    233.43 o
   3   3  21     3173.35     3440.68     63.78 o
   4   3  21    17481.79    17103.73    206.26 o
   5   3  21      107.17      110.26     14.33 o
   6   3  21    12782.37    12965.97    163.89 o
   7   3  21      176.31      200.60     16.73 o
   8   3  21     1123.00     1217.55     33.08 o
   9   3  21        0.24       -5.48      9.55 o
  10   3  21      167.11      131.56     15.38 o
  11   3  21        0.67        9.16     11.26 o
  12   3  21     8852.72     8875.86    161.44 o
  13   3  21      477.98      513.06     38.91 o
  14   3  21     6160.12     6122.64    181.97 o
  15   3  21        2.51       43.27     20.09 o
  16   3  21     1932.39     1971.14     76.61 o
  17   3  21        5.08       -5.29     19.24 o
  18   3  21        4.13        2.04     23.41 o
  19   3  21        0.51       -3.88     23.90 o
   0   4  21      126.77      126.20     22.28 o
   1   4  21    24199.74    22381.87    363.47 o
   2   4  21     1572.05     1495.94     39.81 o
   3   4  21     6744.20     6821.91    101.22 o
   4   4  21       11.64       22.90      9.73 o
   5   4  21      110.38      118.08     13.93 o
   6   4  21        3.97       14.03      8.65 o
   7   4  21    17038.49    17038.88    197.79 o
   8   4  21        4.66       24.97     10.34 o
   9   4  21    18681.66    18806.97    217.21 o
  10   4  21      111.06      133.48     15.79 o
  11   4  21     5659.98     5711.19     92.12 o
  12   4  21      305.56      320.12     22.72 o
  13   4  21      280.87      285.46     22.73 o
  14   4  21      187.33      181.77     24.59 o
  15   4  21     1475.36     1488.88    103.24 o
  16   4  21       71.29       76.61     23.57 o
  17   4  21     7286.54     7607.54    171.26 o
  18   4  21       22.66       59.45     25.75 o
   1   5  21     1247.64     1152.69     37.94 o
   2   5  21    13244.06    13462.81    185.78 o
   3   5  21      838.81      876.29     30.40 o
   4   5  21    29240.48    30013.77    326.71 o
   5   5  21      161.15      147.36     13.69 o
   6   5  21    17402.01    17655.03    204.37 o
   7   5  21        1.85       10.78      9.84 o
   8   5  21     4276.56     4363.14     83.87 o
   9   5  21       56.07       47.18     13.01 o
  10   5  21     2199.80     2046.76     49.86 o
  11   5  21        0.72       15.77     11.77 o
  12   5  21    12213.87    12457.75    177.71 o
  13   5  21     1049.89     1003.49     37.68 o
  14   5  21    12648.09    13351.33    210.27 o
  15   5  21       32.61       53.46     17.64 o
  16   5  21     3640.29     3550.37    135.78 o
  17   5  21      266.56      249.85     47.56 o
  18   5  21        8.51      -10.39     25.04 o
   0   6  21       74.31       81.36     27.47 o
   1   6  21    26013.16    24750.48    453.78 o
   2   6  21      641.70      626.23     30.43 o
   3   6  21    13681.73    13634.83    176.93 o
   4   6  21      404.81      452.18     22.48 o
   5   6  21     1182.23     1199.56     32.71 o
   6   6  21      231.44      238.19     16.68 o
   7   6  21    18406.00    18845.30    253.36 o
   8   6  21      200.28      163.33     22.83 o
   9   6  21    27038.60    27321.19    369.30 o
  10   6  21      340.58      356.50     25.51 o
  11   6  21    10163.05    10467.58    155.41 o
  12   6  21      177.73      170.20     18.80 o
  13   6  21      234.68      210.35     18.71 o
  14   6  21       51.27       43.10     15.27 o
  15   6  21     3746.72     3915.18     97.16 o
  16   6  21      270.60      265.14     35.21 o
  17   6  21     7944.75     8318.49    199.23 o
   1   7  21        1.13        4.41     10.40 o
   2   7  21    11167.79    11196.27    220.32 o
   3   7  21        5.86       27.63     16.42 o
   4   7  21    21066.82    20087.04    395.96 o
   5   7  21     1247.60     1194.69     44.69 o
   6   7  21    16608.49    16163.75    280.99 o
   7   7  21        1.98       16.49     12.62 o
   8   7  21     3134.61     3012.87     65.09 o
   9   7  21        3.50       10.29     12.90 o
  10   7  21     3158.73     3276.66     72.91 o
  11   7  21      276.65      258.34     21.15 o
  12   7  21    12035.36    12136.20    177.90 o
  13   7  21      103.91       78.35     15.67 o
  14   7  21    14131.65    14822.84    221.39 o
  15   7  21        1.78        9.98     18.26 o
  16   7  21     4290.08     4473.91    114.51 o
   0   8  21      358.47      415.47     52.17 o
   1   8  21    18686.85    17915.03    304.39 o
   2   8  21      935.34      830.36     38.90 o
   3   8  21     4267.71     3913.68    195.48 o
   4   8  21       29.61       11.94     14.36 o
   5   8  21     1100.51     1032.53     43.32 o
   6   8  21       74.43       45.48     15.62 o
   7   8  21    14023.53    13963.44    310.50 o
   8   8  21      612.23      510.16     37.11 o
   9   8  21    19053.94    18942.76    399.84 o
  10   8  21        2.48        7.49     14.47 o
  11   8  21     7204.08     6811.43    151.73 o
  12   8  21        8.84       38.57     15.16 o
  13   8  21      311.95      272.89     23.69 o
  14   8  21      214.33      204.02     22.26 o
  15   8  21     3891.89     4063.05     98.28 o
   1   9  21       75.88       71.34     21.27 o
   2   9  21     7711.56     7690.98    148.11 o
   3   9  21      209.42      216.73     31.34 o
   4   9  21    18881.38    18109.53    369.77 o
   5   9  21       87.54      114.92     20.21 o
   6   9  21    10432.59    10147.37    226.55 o
   7   9  21       21.61       31.92     16.25 o
   8   9  21      930.68      816.78     42.94 o
   9   9  21        1.95       34.26     15.85 o
  10   9  21     2417.78     2377.84    117.74 o
  11   9  21        1.77        7.61     15.93 o
  12   9  21     9710.01     9937.32    153.88 o
  13   9  21       29.05       64.10     17.43 o
  14   9  21     9428.14    10044.66    156.81 o
   0  10  21     1729.61     1882.33    107.07 o
   1  10  21     8503.57     8505.54    178.81 o
   2  10  21      152.99      133.20     20.74 o
   3  10  21     2771.88     2882.91     79.85 o
   4  10  21      158.52      129.61     21.70 o
   5  10  21      359.54      305.42     28.93 o
   6  10  21      240.43      225.36     26.39 o
   7  10  21     4494.13     4309.09    153.21 o
   8  10  21      262.54      232.68     30.67 o
   9  10  21     7270.50     7446.88    193.08 o
  10  10  21        1.29       17.81     21.31 o
  11  10  21     4935.47     5187.68    122.72 o
  12  10  21        1.77       38.13     16.81 o
   1  11  21       42.74       34.60     21.57 o
   2  11  21     2953.32     3008.81    102.66 o
   3  11  21        2.23       43.02     23.76 o
   4  11  21     4790.18     4984.66    118.22 o
   5  11  21      141.07      159.68     24.24 o
   6  11  21     6238.12     6272.53    152.90 o
   7  11  21       36.41       57.04     21.34 o
   8  11  21      612.69      690.02     46.85 o
   9  11  21      162.52      122.47     38.71 o
  10  11  21     1142.44     1218.33     60.51 o
   0  12  21      193.75      238.72     50.60 o
   1  12  21     2305.97     2235.69     95.82 o
   2  12  21      726.66      690.12     63.53 o
   3  12  21      879.60      847.93     60.30 o
   4  12  21      220.84      188.01     26.82 o
   5  12  21      148.17      117.08     25.25 o
   6  12  21      261.70      294.12     34.03 o
   7  12  21     1567.96     1529.63     85.54 o
   0   0  22    61083.09    64643.23   1313.81 o
   1   0  22    14333.83    15115.90    228.78 o
   2   0  22    29277.85    29635.10    464.81 o
   3   0  22    12585.66    12553.91    211.12 o
   4   0  22     2626.07     2631.37     80.95 o
   5   0  22     5113.11     4910.21    131.99 o
   6   0  22    10015.60     9618.99    187.72 o
   7   0  22     4015.34     4012.57    147.80 o
   8   0  22    35147.30    33293.75    917.02 o
   9   0  22     6455.50     6271.73    205.86 o
  10   0  22    20061.65    19459.17    713.56 o
  11   0  22     8164.84     7853.06    248.91 o
  12   0  22     6676.43     6529.39    303.35 o
  13   0  22      217.25      165.61     42.63 o
  14   0  22     1114.39     1136.91     89.83 o
  15   0  22     5161.23     5224.89    172.77 o
  16   0  22    12131.30    12152.26    319.69 o
  17   0  22     1011.64      863.51     87.75 o
  18   0  22    13305.23    13698.55    359.11 o
  19   0  22     3143.50     3458.66    165.03 o
   1   1  22     2891.10     3050.09     49.13 o
   2   1  22     7921.74     8224.59    105.35 o
   3   1  22    20710.55    20127.32    239.28 o
   4   1  22     5422.09     5450.96     85.69 o
   5   1  22    32777.82    32393.78    380.83 o
   6   1  22     6607.44     6390.65    112.84 o
   7   1  22     8228.55     8115.75    125.81 o
   8   1  22     6680.83     6549.20    123.25 o
   9   1  22        0.20        0.61     14.53 o
  10   1  22     2551.54     2288.94     76.33 o
  11   1  22     7727.65     7465.01    186.15 o
  12   1  22     1712.98     1650.97     67.30 o
  13   1  22    19749.38    19224.49    367.20 o
  14   1  22     3943.82     3872.37    105.38 o
  15   1  22    11900.69    12047.17    237.62 o
  16   1  22     1531.55     1556.06     72.44 o
  17   1  22     2105.83     2071.08     76.49 o
  18   1  22      476.49      465.73     42.06 o
  19   1  22      807.83      841.31     54.83 o
   0   2  22    35540.87    38213.39    650.70 o
   1   2  22     8042.28     8354.00    122.36 o
   2   2  22    14495.27    14652.58    196.33 o
   3   2  22     6012.46     6071.02     92.07 o
   4   2  22      145.12      134.22     14.16 o
   5   2  22       63.21       59.76     11.08 o
   6   2  22     6136.57     6000.20     85.63 o
   7   2  22     4363.82     4556.28     82.79 o
   8   2  22    17493.44    17465.56    237.80 o
   9   2  22     1697.70     1749.59     46.53 o
  10   2  22    20078.59    19990.99    271.27 o
  11   2  22     2606.42     2670.40     71.24 o
  12   2  22     3884.75     3770.06    106.22 o
  13   2  22        1.21      -12.25     14.93 o
  14   2  22      264.03      268.93     30.44 o
  15   2  22     1395.59     1429.56     64.96 o
  16   2  22     6651.67     6565.33    154.00 o
  17   2  22      713.80      736.62     48.60 o
  18   2  22     5211.58     5206.31    136.37 o
  19   2  22     1100.55     1154.11     77.33 o
   1   3  22     1600.35     1505.43     39.98 o
   2   3  22     3073.05     2863.08     55.29 o
   3   3  22    16680.24    16801.75    211.40 o
   4   3  22     4466.05     4489.45     72.29 o
   5   3  22    24161.49    23923.39    289.88 o
   6   3  22    12443.92    12074.17    155.65 o
   7   3  22     7962.54     8067.91    108.78 o
   8   3  22      639.46      646.92     26.76 o
   9   3  22        4.09        4.32     10.49 o
  10   3  22      471.51      402.78     23.81 o
  11   3  22     9074.31     9262.04    173.00 o
  12   3  22     2430.44     2396.23     67.14 o
  13   3  22    11623.81    11828.76    227.24 o
  14   3  22     1195.13     1139.46     61.73 o
  15   3  22     7315.09     7484.70    185.11 o
  16   3  22     1059.42     1017.13     57.12 o
  17   3  22      323.10      293.16     35.62 o
  18   3  22       35.29       41.77     23.00 o
   0   4  22    15869.73    15345.37    305.80 o
   1   4  22     1883.54     2015.21     51.40 o
   2   4  22     5392.95     5250.58     94.43 o
   3   4  22     4187.13     4155.01     73.02 o
   4   4  22      129.96      189.41     16.46 o
   5   4  22      638.57      577.46     29.16 o
   6   4  22     2082.79     2174.49     48.28 o
   7   4  22     1857.40     1881.10     43.69 o
   8   4  22    10358.13    10437.24    140.64 o
   9   4  22     3551.75     3650.18     66.18 o
  10   4  22     6854.52     7120.64    114.76 o
  11   4  22     2111.96     2137.16     58.44 o
  12   4  22     3355.41     3324.89     73.81 o
  13   4  22        0.92        2.88     14.51 o
  14   4  22      261.81      212.49     26.07 o
  15   4  22      465.03      375.21     44.04 o
  16   4  22     2245.08     2214.25     86.81 o
  17   4  22     2039.05     2214.57    103.94 o
  18   4  22     5110.12     5275.66    148.05 o
   1   5  22     1175.38     1178.64     41.13 o
   2   5  22     1506.28     1492.77     55.49 o
   3   5  22     7929.85     8202.70    126.01 o
   4   5  22      203.91      223.43     18.58 o
   5   5  22     5903.18     6030.35     91.33 o
   6   5  22      648.67      633.62     24.60 o
   7   5  22      902.00      958.53     43.65 o
   8   5  22        3.53       11.88     11.69 o
   9   5  22       19.00       21.66     13.48 o
  10   5  22      742.79      735.28     33.93 o
  11   5  22      900.01      838.09     41.77 o
  12   5  22     1003.60      972.96     40.68 o
  13   5  22     3483.33     3603.30    104.17 o
  14   5  22      407.64      368.81     31.11 o
  15   5  22     1619.23     1517.67     77.12 o
  16   5  22      399.65      327.48     37.19 o
  17   5  22      259.24      192.00     52.03 o
   0   6  22     1104.35     1011.45     67.72 o
   1   6  22      392.27      394.92     24.98 o
   2   6  22      375.69      381.23     25.75 o
   3   6  22       38.94       41.60     12.39 o
   4   6  22      502.74      546.91     25.00 o
   5   6  22      136.56      122.67     14.40 o
   6   6  22      262.46      291.40     22.66 o
   7   6  22        1.84       19.71     12.46 o
   8   6  22      615.98      589.79     32.16 o
   9   6  22       34.37       68.86     15.71 o
  10   6  22     1642.87     1592.22     58.63 o
  11   6  22      527.77      468.03     26.53 o
  12   6  22      145.80      133.93     17.77 o
  13   6  22      120.95       97.64     16.55 o
  14   6  22      165.09      152.61     22.12 o
  15   6  22      168.24      134.99     22.48 o
  16   6  22      243.83      172.80     29.23 o
  17   6  22      159.72      195.68     36.56 o
   1   7  22       54.03       49.34     13.34 o
   2   7  22       36.47       40.55     19.97 o
   3   7  22       41.64       72.67     29.94 o
   4   7  22      679.98      702.23     35.69 o
   5   7  22        8.91        8.06     14.02 o
   6   7  22       32.76       40.63     14.58 o
   7   7  22      120.04       89.76     15.70 o
   8   7  22        9.81       22.30     13.26 o
   9   7  22        6.21       -5.08     11.60 o
  10   7  22      478.71      398.66     39.05 o
  11   7  22       26.26       26.52     13.29 o
  12   7  22        3.73       47.52     15.30 o
  13   7  22       83.37       85.29     18.74 o
  14   7  22       27.70       60.75     16.94 o
  15   7  22        0.21       24.75     20.45 o
  16   7  22      190.49      189.19     29.45 o
   0   8  22     2169.60     1980.52    102.42 o
   1   8  22        2.80       29.73     18.07 o
   2   8  22      197.40      155.81     27.60 o
   3   8  22      155.03      100.72     20.98 o
   4   8  22      181.73      150.40     24.46 o
   5   8  22      452.01      389.13     30.25 o
   6   8  22       10.45       28.72     14.19 o
   7   8  22      186.73      193.07     22.61 o
   8   8  22       11.13       33.61     14.73 o
   9   8  22       71.54      125.25     18.74 o
  10   8  22       15.03       14.32     14.78 o
  11   8  22      300.38      229.06     24.07 o
  12   8  22      211.55      217.50     22.16 o
  13   8  22        3.40       -3.44     14.32 o
  14   8  22       14.48       11.63     15.55 o
  15   8  22       44.21       63.87     19.48 o
   1   9  22      315.90      217.90     31.04 o
   2   9  22     2129.40     2073.40    104.87 o
   3   9  22     2264.79     2242.85     69.67 o
   4   9  22      228.93      234.18     25.93 o
   5   9  22     4049.20     3893.99    114.33 o
   6   9  22     1534.39     1473.59     83.28 o
   7   9  22      870.09      839.70     67.20 o
   8   9  22      135.50       55.26     25.91 o
   9   9  22       36.96       34.35     16.83 o
  10   9  22        1.01        8.27     16.08 o
  11   9  22     1021.10      938.97     50.49 o
  12   9  22      957.91      928.24     37.83 o
  13   9  22      920.97      813.06     37.21 o
   0  10  22     6669.65     6325.53    207.96 o
   1  10  22     1034.39     1071.23     60.03 o
   2  10  22     3413.86     3318.23    112.39 o
   3  10  22      151.66      156.16     23.96 o
   4  10  22       89.00       66.82     18.67 o
   5  10  22      216.36      175.75     24.32 o
   6  10  22      533.35      428.03     37.70 o
   7  10  22     1297.18     1229.42     64.98 o
   8  10  22     2517.44     2289.13    129.19 o
   9  10  22      752.38      620.29     54.36 o
  10  10  22     3071.46     2927.39    157.83 o
  11  10  22     1674.91     1571.88     66.64 o
  12  10  22      821.25      711.29     36.53 o
   1  11  22      971.15      918.57     57.74 o
   2  11  22      490.43      528.16     58.13 o
   3  11  22     3010.99     2945.71    102.86 o
   4  11  22      737.23      749.41     59.23 o
   5  11  22     5665.09     5752.59    129.61 o
   6  11  22      170.32      162.91     26.72 o
   7  11  22     1473.39     1424.42     68.21 o
   8  11  22       73.20       72.83     24.27 o
   9  11  22       45.61       59.23     23.34 o
  10  11  22     1397.00     1427.82     65.80 o
   0  12  22     9591.56     9957.97    293.94 o
   1  12  22      449.54      389.41     44.46 o
   2  12  22     4820.63     4747.38    189.87 o
   3  12  22      805.29      778.83     59.14 o
   4  12  22       29.89       32.94     25.08 o
   5  12  22      351.56      353.11     44.28 o
   6  12  22      959.03      896.06     53.46 o
   1   1  23      401.31      482.41     22.46 o
   2   1  23      543.05      623.14     27.30 o
   3   1  23     1073.14     1233.36     43.51 o
   4   1  23     3154.56     3054.43     67.76 o
   5   1  23     1791.11     1771.54     49.77 o
   6   1  23     2153.14     2014.77     54.11 o
   7   1  23      858.18      823.88     32.73 o
   8   1  23      256.76      211.39     22.76 o
   9   1  23      358.48      296.98     35.56 o
  10   1  23       15.93       31.48     19.35 o
  11   1  23      566.51      589.12     44.78 o
  12   1  23     1455.22     1418.91     73.13 o
  13   1  23     1193.12     1002.61     58.74 o
  14   1  23     1158.45     1105.84     64.92 o
  15   1  23      217.23      117.32     26.17 o
  16   1  23       35.16       42.91     22.80 o
  17   1  23      117.72      104.19     26.72 o
  18   1  23       15.42       14.07     22.76 o
  19   1  23       27.54       33.78     24.75 o
   0   2  23     8280.55     9770.57    196.23 o
   1   2  23     1059.67     1287.09     48.91 o
   2   2  23     1451.88     1642.14     42.47 o
   3   2  23       37.36       41.40     12.00 o
   4   2  23      875.03      867.22     29.69 o
   5   2  23      382.25      398.12     21.48 o
   6   2  23     1922.31     1925.54     44.48 o
   7   2  23     1412.39     1434.23     48.19 o
   8   2  23     3293.96     3322.02     67.85 o
   9   2  23      780.62      735.85     39.11 o
  10   2  23     7558.49     7668.45    125.42 o
  11   2  23       63.20       59.85     19.21 o
  12   2  23      221.57      183.12     28.94 o
  13   2  23        3.33       -3.14     16.07 o
  14   2  23      233.75      238.53     30.65 o
  15   2  23        1.89       19.73     19.05 o
  16   2  23     1612.10     1568.26     70.63 o
  17   2  23       54.72       34.87     21.50 o
  18   2  23     1525.53     1604.59     80.03 o
  19   2  23      451.64      428.02     44.40 o
   1   3  23     2729.72     2773.84     64.90 o
   2   3  23      358.09      397.63     23.30 o
   3   3  23     6086.49     5880.64     91.66 o
   4   3  23     2284.57     2373.21     48.67 o
   5   3  23    10279.06    10300.79    137.03 o
   6   3  23      174.86      171.94     16.40 o
   7   3  23     1920.10     1875.87     43.59 o
   8   3  23     1192.14     1108.21     35.68 o
   9   3  23      428.30      460.10     25.54 o
  10   3  23      422.57      410.20     25.82 o
  11   3  23     3967.21     4076.56     92.20 o
  12   3  23      938.94      892.38     43.33 o
  13   3  23     9380.77     9543.80    193.77 o
  14   3  23     1711.36     1760.18     68.62 o
  15   3  23     4141.63     4272.05    124.24 o
  16   3  23      132.18      102.14     26.27 o
  17   3  23      679.40      629.88     57.64 o
  18   3  23      509.98      500.37     45.47 o
   0   4  23    11468.47    11624.02    260.42 o
   1   4  23     5184.92     5141.69     94.26 o
   2   4  23     7204.27     7598.63    157.90 o
   3   4  23     3257.51     3172.79     72.24 o
   4   4  23     1237.63     1164.16     35.63 o
   5   4  23      390.49      435.59     23.48 o
   6   4  23     6235.35     6179.63     97.25 o
   7   4  23     3183.40     3300.84     61.89 o
   8   4  23    16195.41    16449.23    205.28 o
   9   4  23     5340.32     5473.13    108.07 o
  10   4  23     9665.56     9639.72    145.63 o
  11   4  23     1024.35      946.63     40.51 o
  12   4  23      936.32      919.77     41.09 o
  13   4  23        2.82        3.30     14.40 o
  14   4  23      376.37      469.98     41.24 o
  15   4  23      187.97      147.42     28.99 o
  16   4  23     2797.98     2848.47     99.12 o
  17   4  23     1005.04     1143.90     62.49 o
  18   4  23     7904.90     8489.49    248.46 o
   1   5  23      712.76      730.28     38.51 o
   2   5  23     2639.71     2648.49     71.32 o
   3   5  23    16972.23    17813.72    247.72 o
   4   5  23     4763.82     5073.32     89.49 o
   5   5  23    22038.99    22563.48    268.24 o
   6   5  23     7937.59     8113.11    115.62 o
   7   5  23    10841.24    11263.76    181.11 o
   8   5  23      669.45      684.43     36.33 o
   9   5  23      191.78      205.91     21.10 o
  10   5  23       55.18       74.45     14.60 o
  11   5  23     5507.82     5555.93     95.83 o
  12   5  23     4755.42     4844.66    100.90 o
  13   5  23     8854.71     9116.98    161.15 o
  14   5  23     4287.97     4432.53    103.66 o
  15   5  23     5708.35     5838.14    149.20 o
  16   5  23      765.27      896.32     56.58 o
  17   5  23      361.88      283.48     39.60 o
   0   6  23    19643.19    19213.21    465.63 o
   1   6  23     4831.56     4597.93    117.43 o
   2   6  23    15647.78    15310.46    253.27 o
   3   6  23      893.41      923.16     37.79 o
   4   6  23     3697.70     3934.13     76.84 o
   5   6  23       13.99        5.36     14.59 o
   6   6  23     3463.07     3387.94     68.79 o
   7   6  23     4025.38     3943.11     76.85 o
   8   6  23    17902.20    18082.06    247.44 o
   9   6  23     7853.58     8016.93    134.55 o
  10   6  23    17774.46    18128.19    282.90 o
  11   6  23      612.76      511.44     28.26 o
  12   6  23     1365.90     1367.28     52.38 o
  13   6  23        5.85       12.37     13.56 o
  14   6  23      314.48      304.05     31.72 o
  15   6  23      546.96      509.98     41.04 o
  16   6  23     3789.89     3931.58    121.07 o
   1   7  23     1778.91     1594.82     68.33 o
   2   7  23      428.91      410.94     40.14 o
   3   7  23    15573.72    14738.48    379.86 o
   4   7  23     3960.60     3560.62    103.42 o
   5   7  23    17530.99    17205.62    266.05 o
   6   7  23     1973.61     2140.90     69.91 o
   7   7  23    10464.03    10598.24    169.74 o
   8   7  23      220.53      200.99     20.35 o
   9   7  23        0.27       -4.62     12.65 o
  10   7  23       98.83       83.84     17.97 o
  11   7  23     5747.48     5638.54     99.71 o
  12   7  23     2816.87     2821.78     66.15 o
  13   7  23    11969.66    12477.28    170.76 o
  14   7  23     1947.71     1856.76     87.68 o
  15   7  23     5887.53     6099.44    151.91 o
  16   7  23      261.60      212.65     34.09 o
   0   8  23    15508.73    14510.21    423.87 o
   1   8  23     4427.60     4310.76    110.50 o
   2   8  23    12330.34    11670.98    423.44 o
   3   8  23     1770.00     1585.77     75.89 o
   4   8  23       75.91       69.27     18.40 o
   5   8  23       45.46       16.04     15.58 o
   6   8  23     2921.97     2710.74     71.93 o
   7   8  23     2485.73     2376.06     83.09 o
   8   8  23    12967.44    12655.04    217.81 o
   9   8  23     5624.86     5431.69    113.55 o
  10   8  23     9314.32     9467.41    157.95 o
  11   8  23     2627.90     2546.84     60.64 o
  12   8  23     3140.90     3117.69     69.50 o
  13   8  23       98.29       56.08     17.02 o
  14   8  23      998.57      947.12     38.68 o
   1   9  23     1740.75     1648.37     70.90 o
   2   9  23     2344.88     2262.39     87.33 o
   3   9  23    10850.13    10036.31    255.75 o
   4   9  23     5809.13     5447.94    195.06 o
   5   9  23    11116.37    10666.08    307.48 o
   6   9  23     3138.62     3057.86    152.66 o
   7   9  23     5680.26     5205.61    128.81 o
   8   9  23      470.08      490.03     46.90 o
   9   9  23        0.17        6.09     17.69 o
  10   9  23      982.16      907.45     59.94 o
  11   9  23     2533.25     2411.83     83.90 o
  12   9  23     2093.02     1958.96     66.08 o
  13   9  23     5814.49     5847.40    106.57 o
   0  10  23     9502.26     9149.16    271.31 o
   1  10  23      731.19      672.05     49.75 o
   2  10  23     6667.10     6692.15    167.23 o
   3  10  23       17.67       39.07     22.74 o
   4  10  23     1036.69     1049.96     50.11 o
   5  10  23      218.84      131.15     30.20 o
   6  10  23     2033.83     1840.23     81.94 o
   7  10  23      699.14      707.93     57.75 o
   8  10  23     5290.38     5299.67    175.13 o
   9  10  23      875.52      672.35     45.71 o
  10  10  23     5523.88     5743.95    240.18 o
  11  10  23     1036.74      993.46     47.05 o
   1  11  23      629.44      484.51     51.45 o
   2  11  23      123.49      102.05     28.85 o
   3  11  23     1403.39     1317.93     73.71 o
   4  11  23     2240.78     2103.53     90.20 o
   5  11  23     6638.45     6690.67    164.29 o
   6  11  23      743.73      746.57     46.36 o
   7  11  23     1989.47     1966.72     81.94 o
   8  11  23       23.02       -1.85     20.66 o
   9  11  23        7.38      -31.23     36.63 o
   0  12  23     1175.63     1258.03     96.77 o
   1  12  23      972.39      904.15     63.76 o
   2  12  23      729.70      800.10     72.17 o
   3  12  23      226.73      179.21     34.32 o
   4  12  23       18.20        7.82     24.73 o
   5  12  23        2.14      -11.91     24.20 o
   6  12  23      561.51      547.56     54.99 o
   0   0  24       54.29      492.89     74.08 o
   1   0  24    54326.30    57519.32    833.27 o
   2   0  24      648.24      579.81     36.32 o
   3   0  24     4417.15     4197.01    100.19 o
   4   0  24     2952.82     2728.70     77.56 o
   5   0  24     3312.90     3594.84    120.76 o
   6   0  24      229.43      226.33     41.07 o
   7   0  24    11799.93    11241.44    322.93 o
   8   0  24      729.93      632.22     63.29 o
   9   0  24    23674.55    23021.01    597.55 o
  10   0  24       10.72       31.92     28.48 o
  11   0  24    15579.43    15210.19    521.37 o
  12   0  24      670.77      673.25     70.69 o
  13   0  24     1785.28     1718.14    107.81 o
  14   0  24      557.58      461.66     87.58 o
  15   0  24     7515.24     7257.29    257.18 o
  16   0  24       27.21       14.51     28.68 o
  17   0  24    14888.60    15148.92    388.83 o
  18   0  24     1108.34     1045.34     86.30 o
   1   1  24       92.47      124.26     14.46 o
   2   1  24    26274.68    26740.00    347.17 o
   3   1  24     4060.63     4233.27     78.84 o
   4   1  24    48515.68    47054.35    590.47 o
   5   1  24      345.45      327.61     32.90 o
   6   1  24    25977.08    25515.07    333.75 o
   7   1  24      697.99      614.26     33.86 o
   8   1  24     3484.15     3177.67     82.00 o
   9   1  24       34.00       32.37     17.88 o
  10   1  24     2952.66     2849.52     90.05 o
  11   1  24       94.02       93.57     25.74 o
  12   1  24    11802.65    11380.66    264.03 o
  13   1  24      596.55      625.88     48.48 o
  14   1  24    14133.17    13635.38    262.48 o
  15   1  24      676.16      608.06     47.65 o
  16   1  24     4664.24     4576.98    125.54 o
  17   1  24        2.38       17.32     20.87 o
  18   1  24       10.95       42.99     24.05 o
   0   2  24     2081.47     2307.10    143.13 o
   1   2  24    42488.29    44159.32    555.33 o
   2   2  24      191.14      243.93     19.46 o
   3   2  24    16841.73    16203.33    215.42 o
   4   2  24       19.84       21.50     10.65 o
   5   2  24      735.74      752.61     29.73 o
   6   2  24      228.97      167.60     19.23 o
   7   2  24    11044.45    10871.63    174.34 o
   8   2  24      677.65      622.46     29.77 o
   9   2  24    20800.17    20992.85    284.16 o
  10   2  24      160.60      109.38     20.45 o
  11   2  24    13819.33    13655.53    273.07 o
  12   2  24       31.52       14.42     18.84 o
  13   2  24     1216.52     1076.56     56.53 o
  14   2  24        1.79       -2.57     16.82 o
  15   2  24     3471.96     3566.95    107.27 o
  16   2  24      201.95      189.89     30.93 o
  17   2  24     7193.98     6864.65    163.70 o
  18   2  24      488.81      452.89     41.96 o
   1   3  24      474.17      522.54     29.68 o
   2   3  24     9404.31     9400.70    145.52 o
   3   3  24        5.71       29.45     11.64 o
   4   3  24    24513.80    23947.96    281.66 o
   5   3  24      564.44      557.47     25.79 o
   6   3  24    20660.40    20597.22    257.11 o
   7   3  24      175.71      118.88     16.41 o
   8   3  24     2460.47     2555.16     60.54 o
   9   3  24       47.48       64.11     15.65 o
  10   3  24     3024.68     3001.64     79.13 o
  11   3  24       31.50       46.83     16.00 o
  12   3  24     6661.22     6627.99    147.45 o
  13   3  24      525.99      505.49     49.89 o
  14   3  24     6880.23     6829.81    155.24 o
  15   3  24       57.71       72.89     22.65 o
  16   3  24     4319.97     4377.08    119.76 o
  17   3  24      146.42      158.59     30.81 o
  18   3  24       28.90       19.71     24.15 o
   0   4  24      233.79      193.72     33.71 o
   1   4  24    14193.12    14547.72    210.39 o
   2   4  24      800.21      811.39     47.97 o
   3   4  24     1272.61     1314.27     41.79 o
   4   4  24      715.84      710.17     29.54 o
   5   4  24      367.75      361.37     22.92 o
   6   4  24      268.08      256.40     21.99 o
   7   4  24    12170.50    12307.38    161.53 o
   8   4  24      277.31      288.58     21.77 o
   9   4  24     7976.22     7928.59    142.17 o
  10   4  24      340.85      305.03     31.29 o
  11   4  24     4000.12     3936.05     97.32 o
  12   4  24        0.22       17.64     15.55 o
  13   4  24        8.40       23.25     16.88 o
  14   4  24      257.39      253.31     32.67 o
  15   4  24     1496.33     1406.78     64.90 o
  16   4  24      102.63       86.72     32.95 o
  17   4  24     6755.84     6837.02    258.74 o
   1   5  24       40.99       46.09     13.53 o
   2   5  24     2609.80     2526.98     61.32 o
   3   5  24       28.33       23.66     12.66 o
   4   5  24     6981.22     7039.26    116.01 o
   5   5  24       27.13       71.30     14.93 o
   6   5  24     1948.73     1877.93     53.27 o
   7   5  24       62.18       53.41     16.34 o
   8   5  24        6.98       10.28     14.03 o
   9   5  24        1.10      -12.76     13.76 o
  10   5  24        5.42       16.27     13.84 o
  11   5  24       13.12       35.26     15.02 o
  12   5  24     4606.03     4603.71    104.49 o
  13   5  24       21.67       42.00     18.64 o
  14   5  24     4044.95     4126.62     99.58 o
  15   5  24      177.96      194.14     31.35 o
  16   5  24     1369.65     1394.07     90.44 o
  17   5  24      160.14      124.20     30.50 o
   0   6  24      624.07      531.21     42.04 o
   1   6  24     4331.76     4077.95     90.81 o
   2   6  24      193.47      145.75     19.64 o
   3   6  24       91.86       90.08     22.90 o
   4   6  24        5.65        3.01     16.39 o
   5   6  24       73.99       67.89     23.94 o
   6   6  24      782.44      756.22     40.28 o
   7   6  24      515.16      484.26     37.32 o
   8   6  24       14.90       55.55     15.00 o
   9   6  24     1512.83     1522.91     60.01 o
  10   6  24       11.48       25.06     15.29 o
  11   6  24      181.44      134.27     18.03 o
  12   6  24        7.31       28.29     16.04 o
  13   6  24       18.82       16.11     16.06 o
  14   6  24       22.39       30.14     19.76 o
  15   6  24       14.52       31.73     21.28 o
  16   6  24        0.33       18.46     29.36 o
   1   7  24        7.59        2.72     17.89 o
   2   7  24       40.26       48.82     21.43 o
   3   7  24       33.64       58.81     22.61 o
   4   7  24       39.91       42.57     22.68 o
   5   7  24        0.88       41.19     19.11 o
   6   7  24       13.86       18.21     15.30 o
   7   7  24      337.41      333.33     25.74 o
   8   7  24      121.08       80.10     16.81 o
   9   7  24       12.94       26.65     15.21 o
  10   7  24      264.85      270.28     27.11 o
  11   7  24      100.07      104.20     17.89 o
  12   7  24       98.60       91.50     18.05 o
  13   7  24        0.76       38.15     15.84 o
  14   7  24      142.61      141.63     25.81 o
  15   7  24        3.43       40.55     24.63 o
   0   8  24      824.97      828.22     79.69 o
   1   8  24      931.97      873.16     63.77 o
   2   8  24      177.96      160.69     28.76 o
   3   8  24       42.98       26.56     20.74 o
   4   8  24       46.31       44.64     21.39 o
   5   8  24      102.63       53.41     23.97 o
   6   8  24        0.99       -7.84     13.95 o
   7   8  24      248.06      174.28     23.89 o
   8   8  24       66.33      103.28     19.93 o
   9   8  24      163.02      149.17     22.86 o
  10   8  24        1.85       31.61     16.57 o
  11   8  24     1371.16     1349.04     59.45 o
  12   8  24       57.97       46.20     17.04 o
  13   8  24      135.85      108.72     18.92 o
  14   8  24        0.33        1.59     15.98 o
   1   9  24      297.74      282.77     33.95 o
   2   9  24     2373.54     2305.79     89.06 o
   3   9  24        9.77       29.19     21.41 o
   4   9  24     1564.94     1316.49    135.79 o
   5   9  24      359.42      341.99     32.34 o
   6   9  24     1703.16     1603.77     66.46 o
   7   9  24      134.62      113.10     24.16 o
   8   9  24      422.36      432.18     34.73 o
   9   9  24      255.94      139.35     27.80 o
  10   9  24      511.10      438.27     45.21 o
  11   9  24      259.64      249.61     25.40 o
  12   9  24     1161.92     1186.54     45.50 o
  13   9  24       53.53       60.75     18.30 o
   0  10  24      864.77      844.11     80.04 o
   1  10  24     3294.46     3265.50    149.46 o
   2  10  24       24.78       42.97     24.40 o
   3  10  24      983.72      880.39     60.95 o
   4  10  24       42.10       34.25     24.35 o
   5  10  24     1017.09      850.18     59.03 o
   6  10  24       33.79       40.89     19.62 o
   7  10  24     2562.85     2359.66    138.15 o
   8  10  24       61.20       66.10     22.44 o
   9  10  24     2577.15     2336.26    165.67 o
  10  10  24       16.38       41.04     22.82 o
  11  10  24     4386.82     4479.58    115.18 o
   1  11  24       23.35        9.26     23.02 o
   2  11  24     3147.59     3014.23    106.74 o
   3  11  24      581.27      581.76     52.00 o
   4  11  24     4094.04     3965.40    141.72 o
   5  11  24      206.87      149.42     33.55 o
   6  11  24     4511.47     4308.45    264.04 o
   7  11  24       18.20       -2.67     20.28 o
   8  11  24      197.89      127.00     30.50 o
   0  12  24      616.22      564.95     84.28 o
   1  12  24     6173.64     6374.56    217.56 o
   2  12  24       94.91       60.45     28.06 o
   3  12  24     1169.06     1115.43     84.94 o
   4  12  24       51.63       16.11     25.97 o
   5  12  24      750.50      690.46     61.69 o
   1   1  25     1866.10     1926.42     47.07 o
   2   1  25       88.16      342.03     41.53 o
   3   1  25     3515.49     3550.15     70.50 o
   4   1  25      324.65      395.44     34.44 o
   5   1  25     2076.87     2081.09     56.26 o
   6   1  25      585.34      580.45     33.32 o
   7   1  25      262.80      218.56     25.07 o
   8   1  25      184.91      209.15     29.68 o
   9   1  25      488.22      392.71     38.47 o
  10   1  25      330.75      267.91     34.24 o
  11   1  25        2.55      -16.33     17.43 o
  12   1  25      435.86      374.05     40.00 o
  13   1  25     1043.94      850.23     81.68 o
  14   1  25        6.43       24.81     22.24 o
  15   1  25      412.25      412.37     42.01 o
  16   1  25        5.87       50.16     24.36 o
  17   1  25      103.77      119.14     27.72 o
  18   1  25        4.47        7.62     23.24 o
   0   2  25     7850.77     8373.84    197.03 o
   1   2  25     4609.37     5584.76     96.63 o
   2   2  25     1196.29     1238.57     37.97 o
   3   2  25     1207.51     1191.59     37.46 o
   4   2  25        2.19      -13.49     10.84 o
   5   2  25       53.48       44.98     13.64 o
   6   2  25      767.27      670.40     34.18 o
   7   2  25     2575.83     2530.88     64.58 o
   8   2  25     3079.99     3083.03     70.24 o
   9   2  25     4183.26     4318.78     92.59 o
  10   2  25     1566.71     1495.43     60.20 o
  11   2  25      899.15      800.04     51.19 o
  12   2  25     1401.23     1338.06     65.89 o
  13   2  25       18.62       33.08     20.53 o
  14   2  25      325.00      263.07     39.68 o
  15   2  25      235.51      318.86     35.98 o
  16   2  25      711.38      715.95     68.43 o
  17   2  25     1366.60     1282.23     97.00 o
  18   2  25     2573.07     2622.39     87.32 o
   1   3  25     1054.25     1002.66     39.85 o
   2   3  25     3366.08     3370.38     70.68 o
   3   3  25     6728.64     6864.14    105.16 o
   4   3  25     5043.66     4987.04     85.25 o
   5   3  25     2462.51     2439.54     51.45 o
   6   3  25     6224.40     6281.20     99.70 o
   7   3  25       27.16       38.00     14.81 o
   8   3  25      378.51      362.82     27.58 o
   9   3  25       63.02       58.19     16.70 o
  10   3  25      130.32      103.60     22.28 o
  11   3  25     3091.79     3124.63    113.29 o
  12   3  25     3769.98     3694.59    101.22 o
  13   3  25     2780.05     2748.57     86.06 o
  14   3  25     2269.96     2191.39     78.03 o
  15   3  25     3582.39     3749.06    121.76 o
  16   3  25     1468.12     1333.29     72.62 o
  17   3  25        7.63       22.37     23.50 o
  18   3  25        4.41       12.08     23.50 o
   0   4  25     6720.05     6934.81    177.59 o
   1   4  25     7860.42     8061.28    140.08 o
   2   4  25     6602.21     6516.54    113.48 o
   3   4  25     2297.07     2236.39     56.78 o
   4   4  25      491.22      487.74     27.79 o
   5   4  25      160.70      111.44     17.52 o
   6   4  25     3427.72     3426.07     66.79 o
   7   4  25     6190.12     6316.44    101.64 o
   8   4  25    10329.62    10384.29    166.43 o
   9   4  25     4403.03     4296.77     93.49 o
  10   4  25     7527.59     7580.96    144.62 o
  11   4  25     2451.05     2478.38     79.46 o
  12   4  25      817.00      816.29     42.20 o
  13   4  25      105.96      103.86     24.29 o
  14   4  25        2.48       15.73     19.81 o
  15   4  25      480.24      383.13     38.86 o
  16   4  25     2965.04     3009.06     96.34 o
  17   4  25     2312.33     2304.84     92.81 o
   1   5  25     5653.58     5730.64    107.06 o
   2   5  25     2243.84     2189.72     57.26 o
   3   5  25    14520.06    14771.76    312.76 o
   4   5  25    11866.38    11930.61    180.41 o
   5   5  25    21327.37    21663.35    325.10 o
   6   5  25     6030.40     5950.12    110.61 o
   7   5  25     3630.84     3612.44     88.83 o
   8   5  25     1359.17     1370.30     60.02 o
   9   5  25        1.45       16.03     14.40 o
  10   5  25      769.62      713.94     35.24 o
  11   5  25     2038.75     2059.83     59.90 o
  12   5  25     4699.87     4959.69    110.80 o
  13   5  25     7953.73     8320.17    171.35 o
  14   5  25     3368.94     3443.67    110.48 o
  15   5  25     4418.68     4246.52    127.08 o
  16   5  25      878.36      862.71     55.46 o
  17   5  25      965.17     1078.91     62.43 o
   0   6  25    14683.87    14363.54    366.72 o
   1   6  25     8793.03     8612.96    209.83 o
   2   6  25    11191.62    10848.05    282.95 o
   3   6  25     2208.79     2151.80    101.39 o
   4   6  25       77.12       79.28     21.02 o
   5   6  25       45.60       45.16     19.62 o
   6   6  25     1630.27     1533.29     56.07 o
   7   6  25     5064.51     5216.27    103.46 o
   8   6  25    10192.71    10544.49    173.25 o
   9   6  25    13827.59    14341.76    233.55 o
  10   6  25     4492.29     4580.31    101.93 o
  11   6  25     1827.57     1828.32     55.45 o
  12   6  25     2018.45     2144.03     60.54 o
  13   6  25      318.08      250.21     29.22 o
  14   6  25        3.60       38.62     19.86 o
  15   6  25     1261.28     1437.11     64.35 o
  16   6  25     1987.54     2188.11     91.00 o
   1   7  25     2262.63     2042.73     80.14 o
   2   7  25     2268.33     2001.88     78.80 o
   3   7  25    14501.03    14083.20    271.86 o
   4   7  25    14550.66    14613.88    279.79 o
   5   7  25     8454.56     8411.46    170.99 o
   6   7  25     6750.22     6948.46    150.27 o
   7   7  25     2054.90     1976.75     65.70 o
   8   7  25     1020.90      992.13     48.59 o
   9   7  25       12.71       17.50     17.00 o
  10   7  25     1615.70     1468.41     56.12 o
  11   7  25     2297.79     2328.81     72.56 o
  12   7  25     8106.46     8605.05    151.62 o
  13   7  25     7502.31     7947.90    130.08 o
  14   7  25     6777.38     7201.56    149.73 o
  15   7  25     4429.48     4724.58    151.36 o
   0   8  25    18296.27    17771.45    701.19 o
   1   8  25     5497.42     4954.50    313.37 o
   2   8  25     8321.44     7582.62    370.37 o
   3   8  25      855.93      726.40     52.46 o
   4   8  25       10.18       11.64     19.90 o
   5   8  25      154.47      142.57     29.04 o
   6   8  25     3978.23     3822.65    113.45 o
   7   8  25     4232.87     4101.61    117.41 o
   8   8  25     6532.61     6486.88    130.88 o
   9   8  25     6914.22     7140.16    146.60 o
  10   8  25     7929.54     8197.00    152.42 o
  11   8  25     2046.85     1938.74     54.11 o
  12   8  25     1660.10     1676.53     56.31 o
  13   8  25      123.90       89.33     20.31 o
  14   8  25       25.95       15.99     18.79 o
   1   9  25     1149.97     1030.87     63.80 o
   2   9  25     1743.14     1756.63     81.33 o
   3   9  25     7751.43     7213.14    307.85 o
   4   9  25     4767.23     4395.73    186.28 o
   5   9  25     7805.33     7512.72    239.10 o
   6   9  25     3112.92     2965.45    100.62 o
   7   9  25     3928.15     3686.61    114.12 o
   8   9  25      124.59       63.72     22.33 o
   9   9  25      209.58      169.82     26.06 o
  10   9  25      299.77      280.33     32.28 o
  11   9  25     1668.10     1463.25     52.71 o
  12   9  25     2510.21     2517.49     96.42 o
   0  10  25     9894.62     9919.61    384.33 o
   1  10  25     4787.30     4489.72    228.21 o
   2  10  25     3509.09     3335.78    111.42 o
   3  10  25      916.14      889.62     82.72 o
   4  10  25      251.60      225.20     36.90 o
   5  10  25       58.23       50.51     26.24 o
   6  10  25     1801.79     1649.80     80.66 o
   7  10  25     2403.55     2114.58     97.01 o
   8  10  25     3948.90     3621.95    265.49 o
   9  10  25     5766.39     5505.01    209.88 o
  10  10  25     1536.86     1496.09     93.03 o
   1  11  25       48.70       13.09     22.54 o
   2  11  25      164.96      132.56     32.76 o
   3  11  25     2053.02     2057.26    115.17 o
   4  11  25     3004.04     2857.21    141.86 o
   5  11  25     2450.17     2482.47    121.51 o
   6  11  25     1898.40     1697.58    124.46 o
   7  11  25     1309.38     1097.93     73.97 o
   8  11  25       73.61      -11.56     27.89 o
   0  12  25     2175.95     1915.70    182.39 o
   1  12  25      696.95      698.72     59.07 o
   2  12  25      899.97      910.19     68.43 o
   3  12  25        3.46       -9.03     23.79 o
   0   0  26    33766.67    37163.68    895.84 o
   1   0  26      216.12      404.41     34.74 o
   2   0  26     6858.03     7424.07    281.49 o
   3   0  26      224.97      202.93     42.57 o
   4   0  26       11.71       20.05     22.43 o
   5   0  26      430.80      415.38     57.14 o
   6   0  26     5334.11     5314.16    183.11 o
   7   0  26      531.32      474.06     56.12 o
   8   0  26    26791.30    25949.86    896.53 o
   9   0  26     1485.57     1519.96     98.48 o
  10   0  26    21255.63    20514.92    626.68 o
  11   0  26     2813.60     2393.32    213.35 o
  12   0  26     1642.79     1580.80    252.64 o
  13   0  26       11.07       10.44     30.08 o
  14   0  26      320.49      360.46     61.57 o
  15   0  26     1546.70     1537.22    113.08 o
  16   0  26    10264.46    10365.41    430.72 o
  17   0  26      289.98      235.38     50.41 o
  18   0  26     7700.69     8481.37    257.33 o
   1   1  26      296.07      362.79     23.05 o
   2   1  26     1675.46     1730.31     45.48 o
   3   1  26    23278.79    23314.03    325.32 o
   4   1  26     1694.85     1685.39     52.46 o
   5   1  26    33845.00    32282.69    466.92 o
   6   1  26     4149.79     3978.71     85.87 o
   7   1  26    11524.67    11171.44    229.05 o
   8   1  26       72.04       81.04     23.77 o
   9   1  26       96.03       88.48     24.66 o
  10   1  26      973.31      872.04     60.41 o
  11   1  26    10801.45    10621.17    230.02 o
  12   1  26     1729.23     1672.36     75.93 o
  13   1  26    27633.76    27255.89    553.80 o
  14   1  26      690.13      649.00     52.67 o
  15   1  26     9237.28     9084.82    198.86 o
  16   1  26      490.41      493.51     47.82 o
  17   1  26     1161.04     1113.22     61.66 o
  18   1  26       39.46       23.31     24.38 o
   0   2  26    35967.06    38580.22    733.49 o
   1   2  26     2982.60     3141.97     67.10 o
   2   2  26    21532.83    22147.17    284.18 o
   3   2  26     1326.36     1272.40     41.71 o
   4   2  26      352.36      316.03     22.88 o
   5   2  26      151.97      121.38     19.29 o
   6   2  26     4432.93     4352.68     94.32 o
   7   2  26      895.93      822.03     41.87 o
   8   2  26    29843.55    30226.14    465.07 o
   9   2  26     2238.18     2395.52     70.33 o
  10   2  26    22520.76    22267.45    413.58 o
  11   2  26      955.87     1020.19     58.37 o
  12   2  26     3941.71     3931.92    115.08 o
  13   2  26      437.72      452.95     40.87 o
  14   2  26      351.96      372.16     38.54 o
  15   2  26        4.56       23.85     19.91 o
  16   2  26     6664.46     6565.63    159.32 o
  17   2  26      653.65      616.79     51.48 o
  18   2  26     8021.96     8447.08    210.72 o
   1   3  26      598.09      686.46     34.64 o
   2   3  26        7.90       21.24     13.78 o
   3   3  26    11126.62    11520.96    166.47 o
   4   3  26     2557.41     2505.31     52.96 o
   5   3  26    19413.62    19394.52    236.92 o
   6   3  26      832.05      814.56     34.49 o
   7   3  26     7078.25     7207.67    128.46 o
   8   3  26      179.17      156.93     23.96 o
   9   3  26        0.88        2.75     16.07 o
  10   3  26      713.00      749.18     63.35 o
  11   3  26     5219.28     5251.35    136.71 o
  12   3  26       91.49      107.53     23.61 o
  13   3  26    10700.08    10638.16    215.31 o
  14   3  26      282.40      225.45     30.74 o
  15   3  26     5110.90     5025.97    130.62 o
  16   3  26      889.70      832.02     59.90 o
  17   3  26      664.77      723.08     54.21 o
   0   4  26    13685.84    14113.27    308.94 o
   1   4  26       85.01       99.98     17.92 o
   2   4  26     1779.82     1818.50     54.81 o
   3   4  26       49.20       41.68     14.40 o
   4   4  26      997.50      997.23     37.91 o
   5   4  26       68.14       48.20     14.14 o
   6   4  26     3394.04     3241.18     65.09 o
   7   4  26     3453.57     3425.50     80.52 o
   8   4  26     8290.90     8270.29    140.86 o
   9   4  26      597.52      553.07     36.88 o
  10   4  26     8107.12     8241.61    180.20 o
  11   4  26      515.29      447.40     35.21 o
  12   4  26      924.45      848.42     46.80 o
  13   4  26       85.34       86.23     23.97 o
  14   4  26      313.60      340.23     37.98 o
  15   4  26      526.99      513.89     44.79 o
  16   4  26     3079.78     3060.77     98.20 o
  17   4  26      114.84       70.81     28.71 o
   1   5  26     1472.35     1492.30     51.87 o
   2   5  26      112.46       81.50     17.24 o
   3   5  26     3376.05     3356.70     82.59 o
   4   5  26      107.36       65.56     26.67 o
   5   5  26     7832.86     7694.69    142.85 o
   6   5  26      295.14      280.22     25.59 o
   7   5  26     1224.95     1193.74     66.74 o
   8   5  26      173.88      155.43     21.84 o
   9   5  26      183.38      136.06     20.69 o
  10   5  26      460.24      372.13     29.97 o
  11   5  26     2180.51     2219.88     67.30 o
  12   5  26      589.85      614.06     47.86 o
  13   5  26     3398.00     3509.06     96.42 o
  14   5  26      637.45      758.93     75.49 o
  15   5  26     1703.48     1625.38     79.69 o
  16   5  26      268.79      234.60     37.94 o
   0   6  26     1527.52     1542.10    107.04 o
   1   6  26      121.31       96.76     24.45 o
   2   6  26     2204.36     1980.15    108.45 o
   3   6  26      113.58       82.31     24.32 o
   4   6  26      413.14      433.72     36.41 o
   5   6  26      298.61      252.67     31.67 o
   6   6  26      174.44      145.25     22.62 o
   7   6  26       30.51       49.53     18.59 o
   8   6  26     1956.77     1908.53     67.67 o
   9   6  26      274.53      290.60     28.90 o
  10   6  26     2163.17     2276.83     68.14 o
  11   6  26      376.84      395.73     29.13 o
  12   6  26     1045.37     1109.37     53.42 o
  13   6  26        5.24        3.73     17.56 o
  14   6  26        3.81       -0.67     19.27 o
  15   6  26        8.30       23.20     24.39 o
   1   7  26      343.21      181.32     36.96 o
   2   7  26      352.47      324.95     36.68 o
   3   7  26       87.26       49.23     22.21 o
   4   7  26       66.29       81.84     25.91 o
   5   7  26       24.19       47.26     21.85 o
   6   7  26      142.56      155.99     27.14 o
   7   7  26       31.42        7.41     17.14 o
   8   7  26        0.27       31.83     18.21 o
   9   7  26        1.26       12.34     18.13 o
  10   7  26      131.99       99.39     21.99 o
  11   7  26       45.38       49.66     18.06 o
  12   7  26       43.18       87.80     20.33 o
  13   7  26      112.71      110.01     21.28 o
  14   7  26      191.63      244.47     30.77 o
   0   8  26     5841.71     5758.60    211.57 o
   1   8  26      202.29      132.06     31.38 o
   2   8  26      481.41      412.31     42.69 o
   3   8  26      160.01      146.79     29.21 o
   4   8  26       24.61       46.61     23.58 o
   5   8  26      140.31      158.57     30.21 o
   6   8  26      114.98       83.26     25.85 o
   7   8  26       13.58       36.66     21.52 o
   8   8  26      821.61      824.64     53.31 o
   9   8  26       37.77       52.82     24.99 o
  10   8  26      838.05      852.98     51.21 o
  11   8  26      220.56      236.62     27.34 o
  12   8  26        1.42       24.74     18.53 o
  13   8  26       24.40       36.59     18.82 o
   1   9  26        4.22        0.99     20.68 o
   2   9  26        0.64       -1.19     22.24 o
   3   9  26      938.01      777.90     78.59 o
   4   9  26      472.01      345.85     39.48 o
   5   9  26     2504.01     2434.52     93.40 o
   6   9  26        1.56      -19.11     20.64 o
   7   9  26      617.68      627.36     57.92 o
   8   9  26      265.81      256.61     35.76 o
   9   9  26      113.58      111.46     29.79 o
  10   9  26        0.42      -12.52     22.67 o
  11   9  26      135.04      119.33     26.25 o
  12   9  26        1.95       30.73     20.34 o
   0  10  26     7010.39     7039.10    370.91 o
   1  10  26      722.02      675.80     56.11 o
   2  10  26     1907.69     1847.25     92.67 o
   3  10  26        3.59        1.28     21.38 o
   4  10  26      296.50      223.86     36.77 o
   5  10  26       37.44       31.41     25.22 o
   6  10  26      387.06      392.91     45.37 o
   7  10  26        9.58       35.17     27.86 o
   8  10  26     2285.36     2106.28     97.03 o
   9  10  26      183.92      189.31     42.02 o
  10  10  26     2885.09     2847.05    105.34 o
   1  11  26      616.24      600.93     58.92 o
   2  11  26      150.87      156.02     35.45 o
   3  11  26     5303.66     5131.39    157.26 o
   4  11  26      211.08      156.32     33.22 o
   5  11  26     9275.10     8637.54    461.55 o
   6  11  26      874.89      740.98     64.16 o
   7  11  26     2534.08     2380.12    162.84 o
   0  12  26     8159.88     8178.23    641.98 o
   1  12  26       84.73       93.72     34.55 o
   1   1  27       27.43       35.63     13.45 o
   2   1  27     2947.43     3118.75     65.37 o
   3   1  27        2.78      126.67     29.60 o
   4   1  27      784.63      842.88     39.49 o
   5   1  27      871.09      837.23     57.98 o
   6   1  27     1652.06     1636.12     69.95 o
   7   1  27        0.69        8.51     18.60 o
   8   1  27      884.71      874.66     53.41 o
   9   1  27      172.70      132.87     28.01 o
  10   1  27      237.88      194.76     31.46 o
  11   1  27      394.18      428.74     57.41 o
  12   1  27       63.08       42.17     21.37 o
  13   1  27       89.70      205.40     33.72 o
  14   1  27      375.38      257.08     37.95 o
  15   1  27        6.09       53.51     23.43 o
  16   1  27      529.79      465.02     47.58 o
  17   1  27       81.84       57.32     25.49 o
   1   2  27     8914.95     9408.54    154.23 o
   2   2  27      307.04      525.21     34.00 o
   3   2  27     2267.92     2184.20     54.44 o
   4   2  27       66.96       64.91     15.63 o
   5   2  27       83.92       76.25     17.57 o
   6   2  27       23.67       -0.24     19.25 o
   7   2  27     6070.24     6337.54    130.22 o
   8   2  27      590.58      629.92     39.90 o
   9   2  27     1240.25     1255.57     60.55 o
  10   2  27      211.12      222.10     32.06 o
  11   2  27     3037.27     3014.76    127.28 o
  12   2  27        4.60       14.98     19.94 o
  13   2  27        0.81       17.02     19.72 o
  14   2  27       26.13       27.07     21.88 o
  15   2  27      358.37      248.16     52.41 o
  16   2  27       57.21       79.97     26.65 o
  17   2  27     1019.47      970.47     62.22 o
   1   3  27     1633.58     1692.79     51.74 o
   2   3  27     4505.70     5109.26    100.59 o
   3   3  27      965.57     1000.38     39.18 o
   4   3  27     8353.83     8397.90    130.85 o
   5   3  27     3329.17     3352.17     69.51 o
   6   3  27     4441.37     4480.29     88.15 o
   7   3  27      490.82      429.63     30.75 o
   8   3  27     2682.23     2232.59    136.41 o
   9   3  27       74.96       60.78     18.72 o
  10   3  27      607.75      593.40     41.38 o
  11   3  27      476.73      416.40     40.67 o
  12   3  27     6591.48     6552.81    150.95 o
  13   3  27      285.84      206.10     31.27 o
  14   3  27     5175.97     5187.49    132.98 o
  15   3  27      414.48      448.13     43.49 o
  16   3  27     1895.77     1960.10     82.44 o
  17   3  27       38.63       25.44     23.96 o
   0   4  27     3510.55     3757.74    118.16 o
   1   4  27    13354.89    14004.19    218.05 o
   2   4  27     1440.77     1456.35     50.77 o
   3   4  27     6815.16     6965.78    121.70 o
   4   4  27       15.61        9.01     14.02 o
   5   4  27      384.14      356.75     26.05 o
   6   4  27      708.45      715.93     43.36 o
   7   4  27     9911.23    10270.77    175.68 o
   8   4  27      222.40      208.61     26.70 o
   9   4  27    13241.29    13061.28    264.57 o
  10   4  27     1199.41     1223.39     53.02 o
  11   4  27     4405.03     4495.45    109.56 o
  12   4  27      870.29      773.04     55.26 o
  13   4  27      177.36      234.73     40.29 o
  14   4  27      103.63       74.44     27.49 o
  15   4  27     1460.15     1459.10     70.23 o
  16   4  27      260.52      200.42     35.11 o
   1   5  27      402.72      382.22     40.12 o
   2   5  27    12853.96    13341.95    253.15 o
   3   5  27     1748.23     1752.69     68.53 o
   4   5  27    14676.68    14318.79    428.76 o
   5   5  27      951.35      909.05     48.53 o
   6   5  27    15262.66    15419.70    329.36 o
   7   5  27      245.24      202.05     24.21 o
   8   5  27     3346.94     3214.92     76.38 o
   9   5  27       16.11       -9.76     14.47 o
  10   5  27      515.80      506.09     31.64 o
  11   5  27      669.87      662.62     41.82 o
  12   5  27     8272.92     8353.67    195.31 o
  13   5  27      427.03      439.39     37.92 o
  14   5  27     9658.94     9898.79    280.45 o
  15   5  27     1185.11     1185.19     76.77 o
  16   5  27     2818.02     2841.13    104.53 o
   0   6  27     2060.14     2088.56    123.37 o
   1   6  27    17714.27    17780.77    354.59 o
   2   6  27     2273.83     2248.05    101.32 o
   3   6  27     7428.62     7314.09    177.69 o
   4   6  27       78.33       46.77     21.04 o
   5   6  27     1503.51     1462.26     78.29 o
   6   6  27      390.20      404.03     36.71 o
   7   6  27    10645.69    11020.54    299.47 o
   8   6  27     3531.61     3517.59     82.33 o
   9   6  27    11124.03    11220.61    216.20 o
  10   6  27      979.64      883.80     60.04 o
  11   6  27     7296.71     7359.32    140.48 o
  12   6  27      468.20      418.61     34.83 o
  13   6  27      605.50      524.88     41.03 o
  14   6  27      455.05      465.20     40.27 o
  15   6  27     2805.05     2989.16    106.42 o
   1   7  27       11.44        2.52     18.14 o
   2   7  27    12476.67    12198.04    245.45 o
   3   7  27     1758.86     1874.71     77.52 o
   4   7  27    16022.25    15653.72    297.49 o
   5   7  27     2190.36     2147.68    107.21 o
   6   7  27     8519.86     8478.64    174.49 o
   7   7  27     1078.10     1056.07     79.13 o
   8   7  27     1654.05     1599.46     66.54 o
   9   7  27       45.16       58.30     20.54 o
  10   7  27     3227.42     3293.86     96.12 o
  11   7  27      397.52      425.86     31.16 o
  12   7  27     9745.47     9892.65    174.49 o
  13   7  27      566.42      510.94     40.66 o
  14   7  27    11255.33    12583.32    256.67 o
   0   8  27     2312.50     2327.60    170.75 o
   1   8  27    10408.13     9620.08    341.42 o
   2   8  27     1469.44     1516.09     79.23 o
   3   8  27     3505.31     3373.14    128.38 o
   4   8  27      389.51      358.73     41.54 o
   5   8  27      992.63     1040.37     78.54 o
   6   8  27      804.73      778.37     55.95 o
   7   8  27     6803.68     6580.48    150.47 o
   8   8  27     1024.25      969.83     69.54 o
   9   8  27    14542.72    14676.64    372.65 o
  10   8  27      761.84      723.95     49.52 o
  11   8  27     6272.97     6496.74    131.48 o
  12   8  27      145.75      146.81     24.11 o
  13   8  27      477.56      456.19     32.25 o
   1   9  27      540.61      590.81     51.92 o
   2   9  27     4104.44     3952.77    129.81 o
   3   9  27      939.44      853.27     61.61 o
   4   9  27    11414.99    10989.08    299.83 o
   5   9  27     1454.31     1270.92     86.70 o
   6   9  27     7004.17     7119.74    215.61 o
   7   9  27      410.97      398.05     43.58 o
   8   9  27     1306.27     1178.74     73.80 o
   9   9  27       33.58        4.46     24.65 o
  10   9  27     1550.14     1494.37     89.64 o
  11   9  27      304.70      275.74     34.19 o
   0  10  27      532.34      515.24     80.76 o
   1  10  27     7210.11     6963.67    213.44 o
   2  10  27      432.92      329.80     41.66 o
   3  10  27     1555.56     1345.75     75.54 o
   4  10  27       69.15       13.85     24.21 o
   5  10  27       14.78      -19.66     22.15 o
   6  10  27      160.11      114.95     31.14 o
   7  10  27     5260.33     5134.70    154.95 o
   8  10  27      389.50      278.34     44.13 o
   9  10  27     4866.62     4828.65    194.28 o
   1  11  27       25.38       -7.40     25.22 o
   2  11  27     2444.01     2202.39    133.81 o
   3  11  27      824.34      771.49     62.72 o
   4  11  27     3905.79     3603.36    119.77 o
   5  11  27      335.35      264.45     41.69 o
   6  11  27     3533.58     3241.00    240.14 o
   0   0  28     4352.45     5495.64    214.18 o
   1   0  28    15484.77    16333.06    417.57 o
   2   0  28     7503.79     7784.11    493.17 o
   3   0  28    15349.36    15799.51    503.45 o
   4   0  28      214.75      213.03     77.62 o
   5   0  28      520.65      473.76     52.38 o
   6   0  28     1271.66     1154.05     79.07 o
   7   0  28    10010.47     9033.02    277.42 o
   8   0  28     7743.27     7790.33    252.22 o
   9   0  28    12067.18    11462.30    475.45 o
  10   0  28     5457.14     5353.71    248.97 o
  11   0  28     7261.40     7168.44    283.10 o
  12   0  28     1583.42     1379.65    123.20 o
  13   0  28      158.63      125.62     42.66 o
  14   0  28     1884.29     1994.02    128.08 o
  15   0  28     4747.99     4755.03    201.22 o
  16   0  28     2086.88     1846.73    109.27 o
  17   0  28     3247.18     3131.28    159.83 o
   1   1  28     1257.09     1308.42     46.03 o
   2   1  28    10926.60    11478.08    188.24 o
   3   1  28     5216.43     5064.05     96.88 o
   4   1  28    16918.73    16636.52    292.43 o
   5   1  28    13591.49    13264.76    324.39 o
   6   1  28    17596.88    17238.81    356.01 o
   7   1  28     5625.99     5467.51    148.86 o
   8   1  28     3116.11     2984.63     94.48 o
   9   1  28      277.38      276.70     35.35 o
  10   1  28     4052.11     3839.90    114.20 o
  11   1  28     3745.46     3714.46    124.66 o
  12   1  28     3846.66     3765.09    116.57 o
  13   1  28     5893.98     5758.80    170.13 o
  14   1  28     5100.33     5201.66    161.39 o
  15   1  28     3375.49     3488.53    108.74 o
  16   1  28     3483.19     3386.75    113.77 o
  17   1  28      491.57      407.09     43.65 o
   0   2  28    18902.35    20034.40    408.91 o
   1   2  28    20122.61    21544.32    324.78 o
   2   2  28    11099.17    11600.03    182.13 o
   3   2  28     7242.01     7336.48    121.66 o
   4   2  28      339.28      356.71     38.64 o
   5   2  28     1235.65     1172.42     51.58 o
   6   2  28     2099.79     2164.65     64.76 o
   7   2  28     7587.01     7461.61    144.54 o
   8   2  28     6676.54     6538.62    149.09 o
   9   2  28    10680.97    10212.86    240.78 o
  10   2  28     7748.09     7635.58    196.63 o
  11   2  28     8304.39     8180.07    190.86 o
  12   2  28      896.27      834.22     68.52 o
  13   2  28      408.46      288.00     35.41 o
  14   2  28        7.88        8.98     20.73 o
  15   2  28     2404.28     2369.96     94.58 o
  16   2  28     2927.89     2821.13    119.30 o
  17   2  28     5372.13     5409.47    145.41 o
   1   3  28      236.17      278.36     24.72 o
   2   3  28     9747.81    10207.03    167.99 o
   3   3  28     5877.72     6136.32    109.00 o
   4   3  28    11086.98    11172.98    180.73 o
   5   3  28     8583.76     8372.47    138.16 o
   6   3  28     6604.49     6338.46    113.13 o
   7   3  28     2324.09     2320.83     82.22 o
   8   3  28      797.43      654.26     44.41 o
   9   3  28       38.09       28.72     17.24 o
  10   3  28     1296.39     1316.90     72.02 o
  11   3  28     1601.95     1493.99     70.90 o
  12   3  28     4734.09     4720.60    165.54 o
  13   3  28     1112.16     1005.19     58.02 o
  14   3  28     4398.51     4408.22    120.73 o
  15   3  28     2372.86     2249.38     89.61 o
  16   3  28     1883.14     1743.01     79.43 o
  17   3  28      138.94       93.11     30.69 o
   0   4  28     3928.38     4258.25    129.47 o
   1   4  28     5437.41     5753.33    111.89 o
   2   4  28     1373.25     1368.87     49.82 o
   3   4  28     1676.07     1776.89     55.26 o
   4   4  28      699.42      665.92     35.37 o
   5   4  28      171.28      135.18     23.41 o
   6   4  28      834.45      726.84     39.38 o
   7   4  28     2307.69     2231.16     68.16 o
   8   4  28     2292.86     2167.59     67.64 o
   9   4  28     1436.79     1443.05     58.55 o
  10   4  28      995.20     1074.37     55.05 o
  11   4  28     2744.24     2741.60     80.75 o
  12   4  28      960.24      883.77     59.05 o
  13   4  28        2.34       18.27     22.77 o
  14   4  28      854.55      893.60     62.50 o
  15   4  28      727.24      628.43     54.06 o
  16   4  28      225.10      144.16     51.39 o
   1   5  28      985.54     1023.73     60.54 o
   2   5  28     2184.23     2225.82     84.28 o
   3   5  28     1589.81     1543.29     66.63 o
   4   5  28     2665.05     2746.24     92.04 o
   5   5  28     1876.82     1764.86    108.58 o
   6   5  28     5428.34     5222.28    184.05 o
   7   5  28     2302.97     2232.05     62.56 o
   8   5  28      567.83      511.94     34.48 o
   9   5  28        9.51       29.94     17.32 o
  10   5  28      338.29      291.19     30.38 o
  11   5  28      680.32      667.87     43.02 o
  12   5  28     1955.39     1882.58     89.01 o
  13   5  28      883.55      808.75     58.14 o
  14   5  28     1329.32     1181.13     70.91 o
  15   5  28      549.15      488.88     49.25 o
   0   6  28     1623.31     1628.25    131.02 o
   1   6  28     1286.17     1401.67     72.86 o
   2   6  28     1851.98     1896.29     75.42 o
   3   6  28      794.97      673.42     63.53 o
   4   6  28      929.95      939.18     68.96 o
   5   6  28       25.15       19.01     17.67 o
   6   6  28      281.28      260.81     39.59 o
   7   6  28     1336.02     1365.22     55.15 o
   8   6  28       93.62      115.24     22.72 o
   9   6  28      800.86      793.70     43.71 o
  10   6  28     1237.52     1281.27     52.50 o
  11   6  28      146.66      111.87     21.63 o
  12   6  28       90.71       54.09     22.00 o
  13   6  28       25.50       18.56     20.94 o
  14   6  28        0.78      -20.37     22.32 o
  15   6  28        2.38       38.09     25.57 o
   1   7  28      174.26      153.02     33.05 o
   2   7  28      372.63      300.28     50.07 o
   3   7  28      384.56      302.33     36.84 o
   4   7  28        2.89       30.94     21.69 o
   5   7  28        6.21       41.85     23.00 o
   6   7  28      203.14      160.60     28.69 o
   7   7  28        2.33       33.50     21.07 o
   8   7  28       23.01       13.80     20.38 o
   9   7  28      229.12      185.21     29.41 o
  10   7  28       57.97       49.56     23.52 o
  11   7  28      221.58      135.36     22.81 o
  12   7  28       30.64       65.99     20.42 o
  13   7  28       81.41      100.07     24.27 o
  14   7  28        8.03       45.48     23.61 o
   0   8  28      597.91      643.50    101.14 o
   1   8  28        4.09       44.14     24.86 o
   2   8  28       72.54       96.59     26.70 o
   3   8  28      376.09      341.56     40.55 o
   4   8  28        0.05      -11.46     18.59 o
   5   8  28        0.21        9.07     21.12 o
   6   8  28       65.23       66.60     26.06 o
   7   8  28      270.03      272.38     37.47 o
   8   8  28      461.37      462.28     42.34 o
   9   8  28      252.87      222.65     35.89 o
  10   8  28      534.49      538.95     48.66 o
  11   8  28     1110.19     1116.02     50.70 o
  12   8  28      149.84      115.19     24.18 o
   1   9  28       16.07       18.81     25.33 o
   2   9  28      393.55      305.23     41.24 o
   3   9  28      268.85      280.68     39.52 o
   4   9  28      803.31      893.59     61.58 o
   5   9  28     1091.10     1111.86     67.43 o
   6   9  28     1076.48     1010.74     79.54 o
   7   9  28      105.42      107.54     29.74 o
   8   9  28        3.31       15.01     25.78 o
   9   9  28      101.96       90.74     30.12 o
  10   9  28     1232.73     1138.23     80.14 o
  11   9  28      225.28      185.48     29.42 o
   0  10  28     2055.01     1891.05    139.18 o
   1  10  28     1239.99     1136.86     78.26 o
   2  10  28      523.09      527.58     52.20 o
   3  10  28      563.99      396.67     47.46 o
   4  10  28        8.41       27.85     26.25 o
   5  10  28      239.30      168.58     35.11 o
   6  10  28       94.46       68.79     28.20 o
   7  10  28     2163.17     1942.49    105.12 o
   8  10  28      932.11      890.06     68.84 o
   9  10  28     1662.50     1659.30     88.05 o
   1  11  28      585.64      559.87     60.37 o
   2  11  28     1945.60     1664.63    118.52 o
   3  11  28      987.51      873.77     76.64 o
   4  11  28     2583.61     2578.91    153.85 o
   5  11  28     3744.21     3664.39    185.47 o
   1   1  29     1761.11     1859.29     61.28 o
   2   1  29        1.88      155.06     24.18 o
   3   1  29     1565.16     1592.92     70.91 o
   4   1  29        6.66       89.45     30.40 o
   5   1  29     2165.22     2310.92     82.52 o
   6   1  29       22.01       91.09     25.20 o
   7   1  29      273.64      253.29     34.28 o
   8   1  29       64.63       51.99     27.41 o
   9   1  29      384.38      380.27     40.24 o
  10   1  29      166.56      135.62     29.51 o
  11   1  29      415.84      375.43     51.18 o
  12   1  29       74.38       98.05     27.15 o
  13   1  29      608.33      587.16     52.12 o
  14   1  29      126.02      139.15     32.32 o
  15   1  29     1143.36     1030.35     97.77 o
  16   1  29      171.90      150.15     33.03 o
  17   1  29      273.93      217.91     35.42 o
   0   2  29     4570.37     5466.32    166.04 o
   1   2  29       89.94      280.71     80.85 o
   2   2  29      558.07      623.02     32.90 o
   3   2  29      103.59      128.91     21.81 o
   4   2  29     1131.92     1041.64     42.02 o
   5   2  29      221.32      228.64     27.72 o
   6   2  29     3030.33     2925.86     77.60 o
   7   2  29       41.46       30.92     21.23 o
   8   2  29     1831.72     1690.94     78.23 o
   9   2  29        4.40       34.58     22.81 o
  10   2  29     2707.99     2638.97    112.53 o
  11   2  29      127.20      116.73     27.87 o
  12   2  29      746.08      682.66     52.97 o
  13   2  29        4.60        7.23     20.20 o
  14   2  29       18.91       19.03     22.56 o
  15   2  29        1.56       33.45     23.74 o
  16   2  29      634.85      393.71     45.99 o
  17   2  29       43.59       66.96     28.60 o
   1   3  29     1597.25     1746.76     52.78 o
   2   3  29      580.23      631.13     34.63 o
   3   3  29    12270.52    13038.32    216.45 o
   4   3  29      248.96      199.38     23.24 o
   5   3  29     8757.25     8752.03    143.98 o
   6   3  29        7.16       29.12     20.87 o
   7   3  29     1590.41     1441.30     72.75 o
   8   3  29      182.03      149.43     25.04 o
   9   3  29       58.46       89.54     26.73 o
  10   3  29      283.98      240.18     37.53 o
  11   3  29     4105.36     3998.44    127.77 o
  12   3  29       28.85       50.94     23.85 o
  13   3  29     5688.94     5467.10    149.71 o
  14   3  29       72.54       56.73     25.08 o
  15   3  29     3626.97     3630.76    110.69 o
  16   3  29      176.00      179.31     34.25 o
   0   4  29    15613.75    16319.72    352.19 o
   1   4  29      191.26      215.91     24.86 o
   2   4  29     8720.45     8971.23    173.47 o
   3   4  29      387.23      464.84     63.13 o
   4   4  29      303.87      276.50     34.75 o
   5   4  29       33.27       18.83     17.43 o
   6   4  29     2605.17     2659.71     76.14 o
   7   4  29       97.76       79.14     23.50 o
   8   4  29    10331.69    10077.30    270.69 o
   9   4  29       13.76       27.25     17.18 o
  10   4  29    12329.54    12197.13    307.44 o
  11   4  29        1.58       27.08     20.53 o
  12   4  29     2159.53     2087.72     85.32 o
  13   4  29        0.70       13.49     22.28 o
  14   4  29      157.04      160.21     34.60 o
  15   4  29        0.09       30.62     26.21 o
  16   4  29     4573.01     4716.95    141.42 o
   1   5  29     5649.87     5711.61    149.11 o
   2   5  29      173.66      182.41     31.68 o
   3   5  29    18140.29    18864.62    367.24 o
   4   5  29       83.41       64.63     21.12 o
   5   5  29    12009.42    12214.27    255.81 o
   6   5  29      117.57      128.24     23.54 o
   7   5  29     5309.53     5577.90    131.59 o
   8   5  29        7.32       -5.32     15.96 o
   9   5  29        2.67       14.16     18.37 o
  10   5  29       28.95       19.84     17.12 o
  11   5  29     2327.12     2387.59     80.32 o
  12   5  29       40.82       90.58     24.03 o
  13   5  29    12747.95    12621.92    397.40 o
  14   5  29      111.68      105.76     31.01 o
  15   5  29     6851.12     7091.61    251.78 o
   0   6  29    24030.67    24726.72    663.09 o
   1   6  29      186.07      129.48     30.02 o
   2   6  29    14365.56    14749.45    306.33 o
   3   6  29      529.25      506.74     44.19 o
   4   6  29      204.69      193.11     37.14 o
   5   6  29        7.91       27.33     19.73 o
   6   6  29     8708.99     8984.69    207.18 o
   7   6  29       37.49       45.64     21.42 o
   8   6  29    10291.21    10147.69    277.66 o
   9   6  29      303.58      299.83     37.27 o
  10   6  29    11877.97    11837.78    205.33 o
  11   6  29       28.95       56.38     20.55 o
  12   6  29     3053.20     3060.19    172.95 o
  13   6  29       27.36       38.16     21.02 o
  14   6  29      470.61      398.53     46.19 o
   1   7  29     3085.16     3103.15    109.17 o
   2   7  29      166.77      128.64     35.58 o
   3   7  29    16587.71    17022.78    358.88 o
   4   7  29       82.81       61.27     24.14 o
   5   7  29    12625.88    12832.04    361.54 o
   6   7  29       65.94       61.23     27.92 o
   7   7  29     7081.14     6924.20    210.42 o
   8   7  29       13.95       40.00     21.69 o
   9   7  29       18.64       36.57     22.56 o
  10   7  29       34.36        9.69     21.07 o
  11   7  29     3143.63     2908.00    126.73 o
  12   7  29      200.77      208.30     29.88 o
  13   7  29     7064.90     7229.92    297.33 o
   0   8  29    14478.71    14140.06    618.70 o
   1   8  29       45.74       25.03     27.25 o
   2   8  29    15968.71    16206.04    314.46 o
   3   8  29       54.19       38.59     23.95 o
   4   8  29      363.90      344.41     41.21 o
   5   8  29      143.99       75.24     27.25 o
   6   8  29     3236.67     3030.23    135.31 o
   7   8  29       33.46       42.46     25.88 o
   8   8  29    12633.50    13030.80    414.09 o
   9   8  29        1.24       50.55     25.85 o
  10   8  29     8704.38     8824.24    504.99 o
  11   8  29        1.73       34.57     20.50 o
  12   8  29     2611.62     2694.54    141.96 o
   1   9  29     1146.70     1112.09     81.74 o
   2   9  29        0.27        6.00     24.29 o
   3   9  29     9926.54    10213.81    254.69 o
   4   9  29       15.11       17.74     25.64 o
   5   9  29    11153.62    11414.57    244.22 o
   6   9  29        8.85       -0.43     23.69 o
   7   9  29     6521.89     6677.57    207.21 o
   8   9  29        1.10       25.56     26.32 o
   9   9  29       11.58       12.29     26.78 o
  10   9  29       36.16       36.09     28.64 o
   0  10  29    10174.84    10536.11    709.25 o
   1  10  29      521.80      566.55     60.61 o
   2  10  29     3247.66     3142.81    119.02 o
   3  10  29       12.91       15.46     26.13 o
   4  10  29      242.59      183.37     36.56 o
   5  10  29       25.73      -30.94     23.81 o
   6  10  29     2871.00     2907.30    105.28 o
   7  10  29      123.02       62.78     31.24 o
   8  10  29     3341.03     3159.87    218.54 o
   1  11  29     2265.28     2109.96    105.50 o
   2  11  29       39.38       44.53     31.29 o
   3  11  29     2882.55     2830.53    120.49 o
   4  11  29      304.93      190.56     44.30 o
   0   0  30     1786.02     1635.40    142.58 o
   1   0  30    21174.39    22018.07    674.40 o
   2   0  30     7223.28     7567.51    466.27 o
   3   0  30     7231.74     7060.74    264.68 o
   4   0  30      963.47     1002.08     86.14 o
   5   0  30      691.77      693.48    103.31 o
   6   0  30     1307.81     1437.03    107.72 o
   7   0  30    11096.39    11060.61    326.63 o
   8   0  30    10718.50    11093.47    331.91 o
   9   0  30    17522.60    17166.18    476.17 o
  10   0  30     3718.36     3617.05    164.44 o
  11   0  30     8151.65     8209.62    276.12 o
  12   0  30     1235.18     1162.82     97.16 o
  13   0  30      702.76      521.19     69.10 o
  14   0  30     1486.68     1195.57    130.26 o
  15   0  30     2783.97     2619.40    141.96 o
  16   0  30      573.52      506.70     62.56 o
   1   1  30      248.08      315.70     33.84 o
   2   1  30     7104.47     7642.39    199.14 o
   3   1  30     2585.87     2646.73     96.24 o
   4   1  30    18485.59    18378.24    411.94 o
   5   1  30     7201.19     7159.14    175.73 o
   6   1  30    17991.39    17753.16    366.23 o
   7   1  30     5571.78     5497.98    164.50 o
   8   1  30     1908.38     1874.26     79.41 o
   9   1  30        0.28       -8.07     17.96 o
  10   1  30     2458.99     2308.62     86.11 o
  11   1  30     4137.21     3997.01    120.98 o
  12   1  30     6496.50     6327.66    181.91 o
  13   1  30     4467.67     4515.34    135.07 o
  14   1  30     7720.91     7659.58    193.12 o
  15   1  30     2387.53     2157.24     93.09 o
  16   1  30     3497.79     3478.06    111.33 o
   0   2  30     4418.09     4913.80    155.85 o
   1   2  30    17169.28    18577.12    305.89 o
   2   2  30     2072.72     2137.12     62.14 o
   3   2  30     4657.99     4637.63     99.78 o
   4   2  30       34.97       35.75     16.77 o
   5   2  30     1996.78     1961.72     61.38 o
   6   2  30     2038.99     2035.46     75.27 o
   7   2  30     6871.74     6704.80    174.49 o
   8   2  30     5974.95     6072.33    165.21 o
   9   2  30    14146.33    13784.11    308.30 o
  10   2  30     4686.89     4208.35    133.93 o
  11   2  30     8194.44     8301.57    240.83 o
  12   2  30      433.44      353.78     47.35 o
  13   2  30      646.19      555.07     47.69 o
  14   2  30        4.28       13.42     22.65 o
  15   2  30     3181.84     3202.93    104.44 o
  16   2  30     1550.56     1493.22     75.92 o
   1   3  30      446.46      464.08     31.18 o
   2   3  30     6360.46     6778.15    132.17 o
   3   3  30     1970.79     1986.10     62.16 o
   4   3  30    12922.75    13325.13    210.03 o
   5   3  30     3472.16     3473.79    102.02 o
   6   3  30     6101.28     6081.69    163.09 o
   7   3  30      624.70      614.22     51.86 o
   8   3  30     1494.81     1353.87     72.92 o
   9   3  30        2.17        2.18     20.57 o
  10   3  30     1843.20     1733.09     84.84 o
  11   3  30     2224.62     2092.53     85.00 o
  12   3  30     6475.02     6289.15    163.63 o
  13   3  30     3210.24     3193.70    108.57 o
  14   3  30     6517.50     6494.62    171.83 o
  15   3  30     1474.53     1288.57     79.69 o
  16   3  30     2544.50     2584.30     94.82 o
   0   4  30     1435.86     1455.09     93.39 o
   1   4  30     5421.82     5571.92    142.37 o
   2   4  30     1624.24     1740.28     72.66 o
   3   4  30      151.75      168.69     30.72 o
   4   4  30      237.56      237.83     33.05 o
   5   4  30        5.56        1.63     19.70 o
   6   4  30      667.79      599.71     44.06 o
   7   4  30     5045.18     5048.12    170.12 o
   8   4  30     2740.28     2639.68    149.31 o
   9   4  30     2875.15     2891.69    114.40 o
  10   4  30     2431.27     2305.81    103.87 o
  11   4  30     4762.24     4712.90    133.61 o
  12   4  30      586.13      517.67     48.52 o
  13   4  30       47.00       47.95     24.85 o
  14   4  30      523.14      378.16     45.30 o
  15   4  30      481.19      374.71     46.49 o
   1   5  30      321.16      295.92     37.05 o
   2   5  30     1192.80     1247.71     66.61 o
   3   5  30      251.23      225.04     33.03 o
   4   5  30     3695.68     3703.70    139.08 o
   5   5  30     1230.64     1121.33     81.20 o
   6   5  30     2921.60     2807.39    105.38 o
   7   5  30     1849.01     1843.21     68.72 o
   8   5  30       10.10        4.78     18.59 o
   9   5  30       68.54       53.61     23.98 o
  10   5  30      377.93      382.76     35.16 o
  11   5  30      507.80      514.01     39.51 o
  12   5  30     3686.48     3721.76    117.93 o
  13   5  30      441.92      501.58     50.30 o
  14   5  30     2618.46     2800.52    103.47 o
  15   5  30      219.80      228.44     38.88 o
   0   6  30       80.08      123.07     41.14 o
   1   6  30      292.06      267.14     38.40 o
   2   6  30        3.17       38.59     21.81 o
   3   6  30      174.69      141.29     30.21 o
   4   6  30      165.08       93.76     25.02 o
   5   6  30      113.01       94.62     25.83 o
   6   6  30      278.09      235.91     31.11 o
   7   6  30     1261.22     1108.47     74.26 o
   8   6  30      109.68       96.23     23.42 o
   9   6  30     2323.31     2366.44     76.94 o
  10   6  30      934.71      893.56     50.50 o
  11   6  30       89.69       69.08     24.00 o
  12   6  30      105.79       82.26     25.23 o
  13   6  30        5.82        5.44     24.84 o
  14   6  30        2.08       26.72     28.22 o
   1   7  30        6.69      -11.74     20.81 o
   2   7  30      104.94      119.34     30.87 o
   3   7  30      178.45      208.91     32.78 o
   4   7  30       13.94       38.16     22.61 o
   5   7  30       31.96       43.07     23.58 o
   6   7  30       32.26       45.51     24.12 o
   7   7  30      312.13      353.44     37.51 o
   8   7  30       42.28       20.93     23.44 o
   9   7  30      358.67      324.34     40.32 o
  10   7  30       14.00       -1.66     20.98 o
  11   7  30      106.15      151.45     24.35 o
  12   7  30       53.97       81.53     24.53 o
  13   7  30        9.09       36.76     22.59 o
   0   8  30       64.57       73.47     40.92 o
   1   8  30      390.08      254.86     51.10 o
   2   8  30      377.61      531.82     68.59 o
   3   8  30      134.29       88.30     28.35 o
   4   8  30      180.94      159.12     31.71 o
   5   8  30        1.47       34.52     24.28 o
   6   8  30       23.52       27.26     24.22 o
   7   8  30      130.64       66.66     28.89 o
   8   8  30      305.51      246.21     34.51 o
   9   8  30        5.53       19.70     24.83 o
  10   8  30      102.83       68.80     29.47 o
  11   8  30      442.83      408.40     36.76 o
   1   9  30        0.90       -2.84     23.12 o
   2   9  30      444.55      407.43     49.95 o
   3   9  30       63.60      137.07     33.19 o
   4   9  30     1424.92     1361.54     75.30 o
   5   9  30      863.94      942.81     82.43 o
   6   9  30     1200.16     1286.81     95.70 o
   7   9  30       26.90       60.13     28.01 o
   8   9  30      124.22      109.58     34.41 o
   9   9  30        2.51        3.35     25.80 o
   0  10  30     1823.84     1892.19    139.46 o
   1  10  30     2018.95     2042.03    101.41 o
   2  10  30      513.12      344.98     76.48 o
   3  10  30      853.45      798.01     62.48 o
   4  10  30       89.06       43.63     28.17 o
   5  10  30      222.94      173.80     36.72 o
   6  10  30       90.27       77.83     30.35 o
   7  10  30     1492.92     1513.91     84.94 o
   1  11  30      158.15      157.38     38.45 o
   2  11  30     1860.06     1987.55    159.13 o
   1   1  31      397.65      387.17     58.03 o
   2   1  31      626.30      763.05     62.64 o
   3   1  31       47.05      148.57     29.33 o
   4   1  31     1015.61     1284.28     68.33 o
   5   1  31      481.13      505.65     43.23 o
   6   1  31     1521.36     1540.52     70.93 o
   7   1  31       19.55       49.08     22.59 o
   8   1  31       10.16       29.50     22.72 o
   9   1  31        6.19      -10.01     19.02 o
  10   1  31       10.12        6.21     22.65 o
  11   1  31      354.80      298.17     39.31 o
  12   1  31     1276.73     1183.07     69.58 o
  13   1  31      361.02      292.26     40.81 o
  14   1  31     1226.12     1113.78     69.71 o
  15   1  31        8.67       38.83     27.00 o
  16   1  31      680.76      581.15     50.94 o
   0   2  31      374.88      527.17     51.53 o
   1   2  31     4637.24     5540.79    120.48 o
   2   2  31       13.38       69.59     19.88 o
   3   2  31      576.80      553.42     49.01 o
   4   2  31      471.94      409.62     32.52 o
   5   2  31       24.98       20.19     20.09 o
   6   2  31        1.91       32.50     22.03 o
   7   2  31     4259.02     4248.93    128.24 o
   8   2  31     2934.87     2732.55    100.29 o
   9   2  31     2447.94     2323.26     92.90 o
  10   2  31      288.80      310.58     43.82 o
  11   2  31     1002.13      744.23     69.27 o
  12   2  31        4.94        1.06     23.17 o
  13   2  31        9.56      -13.81     22.42 o
  14   2  31       16.61        4.83     21.30 o
  15   2  31      186.69      145.30     32.49 o
  16   2  31        3.20       23.35     26.00 o
   1   3  31      108.71       88.59     20.88 o
   2   3  31     1259.75     1298.45     52.07 o
   3   3  31     1368.13     1426.86     72.01 o
   4   3  31     6239.23     6412.40    152.62 o
   5   3  31     3194.14     3271.06    108.76 o
   6   3  31     3453.83     3484.38    114.09 o
   7   3  31      306.61      262.39     37.58 o
   8   3  31     1836.39     1702.42     82.19 o
   9   3  31       87.40       30.13     24.43 o
  10   3  31       24.78       16.18     22.39 o
  11   3  31     1353.49     1277.01     69.80 o
  12   3  31     2707.15     2683.47     98.39 o
  13   3  31     2139.50     2141.36     95.62 o
  14   3  31     2309.52     1984.79     90.28 o
  15   3  31     1449.94     1450.40     79.70 o
   0   4  31     2072.96     2245.18    116.05 o
   1   4  31    13840.56    14718.32    295.36 o
   2   4  31      693.06      589.67     46.34 o
   3   4  31     3420.79     3492.22    106.16 o
   4   4  31        5.18       27.43     21.99 o
   5   4  31      146.36      159.43     34.04 o
   6   4  31      468.82      508.82     52.81 o
   7   4  31     5709.81     5939.03    164.91 o
   8   4  31     2382.73     2354.65    122.98 o
   9   4  31    11368.03    11429.67    269.06 o
  10   4  31     1744.93     1612.53     88.82 o
  11   4  31     3732.16     3417.64    110.79 o
  12   4  31        4.49       -7.12     22.87 o
  13   4  31       82.47       53.31     29.04 o
  14   4  31       22.85       24.63     26.37 o
  15   4  31     1034.27      925.31     66.36 o
   1   5  31      135.98       78.04     25.86 o
   2   5  31     7289.94     7564.53    181.91 o
   3   5  31      547.23      560.17     48.10 o
   4   5  31    14614.47    15053.13    306.66 o
   5   5  31     2505.60     2578.27    116.91 o
   6   5  31    10564.40    10832.83    267.35 o
   7   5  31      158.08      128.35     26.12 o
   8   5  31      955.94     1042.89     56.80 o
   9   5  31      211.19      174.30     33.64 o
  10   5  31      570.37      520.46     39.31 o
  11   5  31      456.73      419.36     37.06 o
  12   5  31    11117.08    11070.24    267.92 o
  13   5  31     3720.42     3826.54    135.97 o
  14   5  31    10319.73    10560.82    349.29 o
   0   6  31     3392.72     3552.51    171.26 o
   1   6  31    10577.80    11407.51    252.21 o
   2   6  31     2830.20     2915.25    102.35 o
   3   6  31     1587.30     1533.66     77.13 o
   4   6  31      126.63      130.92     30.24 o
   5   6  31      469.40      547.75     49.91 o
   6   6  31       27.66       53.18     22.15 o
   7   6  31     6300.41     6448.39    166.87 o
   8   6  31     8329.99     8742.97    190.10 o
   9   6  31    11234.40    11738.04    251.36 o
  10   6  31     3073.34     3100.21    109.49 o
  11   6  31     3270.45     3331.59    162.53 o
  12   6  31       33.09       39.80     23.89 o
  13   6  31      316.47      244.71     40.75 o
   1   7  31       74.72       75.48     27.86 o
   2   7  31     4371.75     4536.22    192.40 o
   3   7  31     1754.07     1780.21    135.97 o
   4   7  31    14609.30    15171.95    293.85 o
   5   7  31     5354.63     5518.91    142.82 o
   6   7  31     6874.54     7149.61    293.44 o
   7   7  31     1825.21     1653.73     88.44 o
   8   7  31     1058.05      891.48     53.34 o
   9   7  31      106.98       62.74     29.03 o
  10   7  31     1203.17     1124.29     53.37 o
  11   7  31      690.12      593.77     48.22 o
  12   7  31     5624.03     5877.16    244.18 o
   0   8  31     1863.49     1899.59    141.50 o
   1   8  31    11366.94    11280.70    261.77 o
   2   8  31     1108.72     1068.13     72.17 o
   3   8  31     4013.22     4227.12    136.06 o
   4   8  31      618.37      540.84     50.16 o
   5   8  31      113.42       51.89     27.31 o
   6   8  31      252.95      201.88     34.87 o
   7   8  31     5660.88     5732.92    148.92 o
   8   8  31     2551.28     2522.13    124.04 o
   9   8  31    12622.85    13831.97    502.51 o
  10   8  31     1843.99     1616.98     83.07 o
  11   8  31     4442.28     4374.83    155.30 o
   1   9  31       71.48       49.37     30.01 o
   2   9  31     3370.54     3304.20    192.70 o
   3   9  31     1664.83     1667.80     90.07 o
   4   9  31     9528.85    10234.92    245.03 o
   5   9  31     2226.59     2223.76    105.39 o
   6   9  31     6242.21     6037.39    170.81 o
   7   9  31      893.66      813.20     58.77 o
   8   9  31      763.67      751.83     85.60 o
   9   9  31        3.37        3.03     27.92 o
   0  10  31     2139.90     1865.89    216.28 o
   1  10  31     3939.24     3751.63    190.89 o
   2  10  31      568.55      422.16     72.80 o
   3  10  31      387.81      355.20     50.61 o
   4  10  31      198.67      175.95     35.90 o
   5  10  31       55.98       31.42     28.99 o
   6  10  31       40.15       17.78     27.90 o
   0   0  32    50061.49    53453.38   2138.53 o
   1   0  32      128.55      356.08     80.23 o
   2   0  32    15086.75    15785.32    509.41 o
   3   0  32       23.19       -4.92     29.54 o
   4   0  32      216.22      267.12     52.24 o
   5   0  32      242.98      185.01     49.90 o
   6   0  32     3946.54     3866.29    238.26 o
   7   0  32       84.72       66.94     36.80 o
   8   0  32    17676.87    17356.72    575.78 o
   9   0  32       52.51       55.62     35.52 o
  10   0  32    13542.03    13891.50    407.53 o
  11   0  32      400.06      290.23     55.44 o
  12   0  32     2458.65     2354.73    129.29 o
  13   0  32      220.33      155.05     48.38 o
  14   0  32      176.26      184.10     89.06 o
  15   0  32       96.77       59.25     38.67 o
  16   0  32     7532.93     7954.63    247.17 o
   1   1  32     1368.06     1312.33     82.62 o
   2   1  32      932.38      905.26     67.96 o
   3   1  32    22542.12    23265.19    506.94 o
   4   1  32     1104.92     1016.29     75.07 o
   5   1  32    25477.33    25691.21    558.70 o
   6   1  32      247.80      260.67     54.08 o
   7   1  32     5747.07     5798.86    157.50 o
   8   1  32        5.56        9.22     20.35 o
   9   1  32      173.02      136.68     35.04 o
  10   1  32      115.05       44.72     26.83 o
  11   1  32     4143.23     3880.00    129.92 o
  12   1  32      122.30       88.52     28.30 o
  13   1  32    14486.94    14885.19    343.75 o
  14   1  32      258.22      244.95     38.97 o
  15   1  32     6167.43     6341.96    159.54 o
   0   2  32    19266.32    20435.12    471.96 o
   1   2  32      631.90      690.47     54.25 o
   2   2  32    10889.84    11563.77    224.81 o
   3   2  32      506.86      456.38     40.55 o
   4   2  32       95.02       97.37     28.20 o
   5   2  32       34.30       52.19     23.85 o
   6   2  32     3303.19     3271.28    107.72 o
   7   2  32      104.85      102.06     27.85 o
   8   2  32    11577.07    11219.11    260.93 o
   9   2  32      416.24      361.20     44.07 o
  10   2  32     9950.55     9606.20    237.67 o
  11   2  32       32.41       -3.06     24.73 o
  12   2  32     2039.86     1834.42    113.01 o
  13   2  32       65.38       32.10     27.11 o
  14   2  32      400.97      332.40     45.22 o
  15   2  32       16.37        6.55     26.50 o
   1   3  32     1170.25     1221.22     66.50 o
   2   3  32      128.32       91.73     27.25 o
   3   3  32    13172.78    13730.81    300.94 o
   4   3  32      397.28      456.49     50.83 o
   5   3  32    11607.80    12024.57    302.88 o
   6   3  32      241.22      235.43     36.45 o
   7   3  32     4067.67     3942.47    125.43 o
   8   3  32       18.32       15.57     23.93 o
   9   3  32       38.40       32.39     27.11 o
  10   3  32       15.57       37.39     25.92 o
  11   3  32     3514.17     3405.40    111.25 o
  12   3  32       30.70       35.52     26.09 o
  13   3  32     6955.53     7167.10    183.12 o
  14   3  32       15.13        9.76     26.23 o
  15   3  32     5181.39     5072.09    149.09 o
   0   4  32    29552.79    31234.25    793.94 o
   1   4  32      474.04      558.99     45.16 o
   2   4  32     4832.46     5297.59    158.82 o
   3   4  32      409.31      399.50     44.73 o
   4   4  32     1309.85     1271.57     72.07 o
   5   4  32        2.90        6.30     21.88 o
   6   4  32     2393.34     2493.73     96.06 o
   7   4  32      180.58      137.59     36.12 o
   8   4  32     6301.49     5816.29    198.26 o
   9   4  32       35.66       63.93     24.52 o
  10   4  32     5757.76     5463.13    148.47 o
  11   4  32       15.68        9.79     22.09 o
  12   4  32     1690.24     1455.22     76.80 o
  13   4  32      145.54      145.39     32.16 o
  14   4  32      102.90       50.35     28.77 o
   1   5  32      775.58      784.07     54.19 o
   2   5  32        7.56       36.01     23.89 o
   3   5  32     3032.53     3137.76    154.68 o
   4   5  32        1.10       30.18     22.08 o
   5   5  32     6264.53     6304.32    184.90 o
   6   5  32      524.70      583.82     49.88 o
   7   5  32      345.84      263.73     65.65 o
   8   5  32      322.50      270.58     36.19 o
   9   5  32      401.30      330.18     34.37 o
  10   5  32       85.76       52.80     22.79 o
  11   5  32      188.66      102.14     29.63 o
  12   5  32        3.11       22.23     24.48 o
  13   5  32     1145.64     1015.06     67.45 o
  14   5  32        2.81        2.08     25.40 o
   0   6  32      540.05      510.41     68.39 o
   1   6  32      570.03      550.34     49.75 o
   2   6  32      900.46      898.76     61.26 o
   3   6  32      120.49       95.60     28.65 o
   4   6  32       53.95       96.10     28.78 o
   5   6  32       34.34       82.62     27.67 o
   6   6  32       61.90       36.37     20.26 o
   7   6  32       55.97       80.51     23.90 o
   8   6  32      834.95      693.62     51.51 o
   9   6  32        1.20       26.78     24.79 o
  10   6  32      211.19      182.81     30.35 o
  11   6  32       15.13       53.95     23.57 o
  12   6  32        6.68        9.39     24.58 o
  13   6  32       16.47       31.77     27.43 o
   1   7  32      135.81      114.73     31.51 o
   2   7  32       13.35       37.94     25.83 o
   3   7  32       88.06       67.38     31.12 o
   4   7  32        1.20       34.85     25.48 o
   5   7  32       74.91       93.44     27.92 o
   6   7  32       94.99      117.68     29.24 o
   7   7  32       93.26       77.86     27.61 o
   8   7  32       95.02       67.70     24.96 o
   9   7  32        7.79       11.74     23.27 o
  10   7  32       17.87       -1.58     20.11 o
  11   7  32      140.12      108.36     29.11 o
  12   7  32       13.34       13.93     23.22 o
   0   8  32     1671.01     1708.95    127.55 o
   1   8  32       20.44       58.26     30.14 o
   2   8  32       10.62        4.48     24.38 o
   3   8  32       40.66       35.58     26.96 o
   4   8  32       25.26       28.98     26.61 o
   5   8  32        0.41       26.99     24.27 o
   6   8  32      298.72      239.41     42.89 o
   7   8  32       24.62       43.96     27.17 o
   8   8  32      291.70      282.61     40.47 o
   9   8  32      518.18      587.02     50.25 o
  10   8  32      247.02      287.91     33.11 o
   1   9  32       11.26       34.30     29.70 o
   2   9  32       76.32       40.24     29.89 o
   3   9  32     1302.64     1208.31     78.05 o
   4   9  32       27.00       79.13     32.53 o
   5   9  32     1783.48     1689.45     90.00 o
   6   9  32       36.30       67.91     29.57 o
   7   9  32      437.71      395.27     45.74 o
   8   9  32       12.10       10.68     27.94 o
   0  10  32     4273.24     4853.19    270.67 o
   1  10  32      148.55      102.77     33.33 o
   2  10  32     1993.04     1921.49    114.76 o
   3  10  32        1.31       22.44     30.87 o
   4  10  32      119.39      134.40     36.57 o
   5  10  32       76.77       15.94     27.76 o
   1   1  33      401.92      470.35    126.00 o
   2   1  33        3.39       59.63     28.76 o
   3   1  33      520.77     1164.55    195.60 o
   4   1  33      304.01      341.60     42.56 o
   5   1  33      856.00     1003.11     64.37 o
   6   1  33      264.55      273.23     39.68 o
   7   1  33       61.64       81.24     26.18 o
   8   1  33       16.22       33.50     23.71 o
   9   1  33        8.75       10.39     23.42 o
  10   1  33      325.36      247.96     40.47 o
  11   1  33      164.95      127.09     32.56 o
  12   1  33      593.41      539.00     55.01 o
  13   1  33     1117.41     1132.99     76.31 o
  14   1  33      127.39      109.09     30.81 o
  15   1  33      136.05      104.21     29.64 o
   0   2  33     2274.49     2697.32    125.59 o
   1   2  33     1948.52     2122.01     78.11 o
   2   2  33      937.63     1023.54     93.27 o
   3   2  33     1349.41     1372.93    131.23 o
   4   2  33       56.84       49.86     29.88 o
   5   2  33      252.11      226.65     35.26 o
   6   2  33      220.95      219.48     34.39 o
   7   2  33     3733.16     3758.59    119.56 o
   8   2  33     1283.87     1291.01     72.31 o
   9   2  33     1436.68     1457.94     78.25 o
  10   2  33     1273.35     1192.87     73.86 o
  11   2  33     1209.21     1168.31     86.01 o
  12   2  33      824.85      769.81     88.46 o
  13   2  33       20.15       20.03     25.68 o
  14   2  33      284.51      248.69     40.49 o
  15   2  33      115.71       65.04     31.26 o
   1   3  33      930.50      931.68     67.23 o
   2   3  33     3713.58     3876.83    121.60 o
   3   3  33     2723.34     2985.67    103.69 o
   4   3  33     4811.46     5135.03    164.06 o
   5   3  33     2422.41     2472.99    103.76 o
   6   3  33     2988.31     3070.42    119.50 o
   7   3  33     1451.41     1309.30     72.16 o
   8   3  33     1207.42     1031.51     96.82 o
   9   3  33       12.79      -33.81     22.13 o
  10   3  33        4.29       10.53     25.55 o
  11   3  33     1441.10     1399.31    100.06 o
  12   3  33      592.19      538.66     51.65 o
  13   3  33      294.60      229.98     40.24 o
  14   3  33      743.88      692.38     58.51 o
   0   4  33     2761.49     3380.43    147.91 o
   1   4  33     6852.24     7194.29    172.19 o
   2   4  33     5486.50     5681.52    160.03 o
   3   4  33     3280.60     3314.24    128.87 o
   4   4  33      811.90      831.77     60.24 o
   5   4  33      235.67      185.99     38.65 o
   6   4  33     1880.06     1851.35    110.74 o
   7   4  33     3207.50     3367.33    129.98 o
   8   4  33     3244.17     3194.76    115.02 o
   9   4  33     3579.10     3541.24    123.45 o
  10   4  33     4241.39     4385.95    130.00 o
  11   4  33     2376.86     2413.19     93.90 o
  12   4  33     1120.91     1022.12     97.56 o
  13   4  33      199.16      186.49     37.56 o
  14   4  33      185.45      161.13     36.09 o
   1   5  33     1867.96     1955.74     80.78 o
   2   5  33     6528.65     6827.61    170.41 o
   3   5  33     4522.48     4697.36    132.89 o
   4   5  33     7039.25     7291.39    196.74 o
   5   5  33     8573.34     8702.70    202.28 o
   6   5  33     4507.87     4529.65    176.42 o
   7   5  33     3299.46     3172.86    151.67 o
   8   5  33      333.68      346.68     45.45 o
   9   5  33      139.24      123.14     26.22 o
  10   5  33     1150.77     1136.79     72.17 o
  11   5  33     2997.01     2767.05    101.12 o
  12   5  33     4890.46     4946.56    144.33 o
  13   5  33     3597.83     3650.70    121.56 o
   0   6  33     4505.59     4846.50    197.71 o
   1   6  33     4080.69     4260.86    155.07 o
   2   6  33     3849.12     4049.36    124.56 o
   3   6  33     2717.60     2768.68     99.75 o
   4   6  33      129.17       96.78     27.85 o
   5   6  33      159.34      136.58     30.56 o
   6   6  33      775.59      702.37     60.21 o
   7   6  33     4114.21     4127.80    134.26 o
   8   6  33     6665.99     6477.51    215.56 o
   9   6  33     7496.14     7637.56    337.21 o
  10   6  33     3371.83     3567.17    170.83 o
  11   6  33     2183.56     2075.67     98.34 o
  12   6  33     1426.23     1445.35     86.73 o
   1   7  33      472.12      373.24     43.48 o
   2   7  33     3187.74     3117.38    110.17 o
   3   7  33     5130.17     5554.43    156.55 o
   4   7  33     8201.86     8869.96    292.71 o
   5   7  33     5007.42     5072.25    147.81 o
   6   7  33     6244.29     6308.04    185.25 o
   7   7  33     2420.96     2669.34     93.27 o
   8   7  33      915.08      984.76     60.64 o
   9   7  33       12.27       30.72     28.25 o
  10   7  33     1105.60     1142.76     71.07 o
  11   7  33     2110.08     2035.46    104.25 o
   0   8  33     6885.98     7178.42    269.52 o
   1   8  33     6158.52     6663.91    181.36 o
   2   8  33     4330.44     4511.93    141.35 o
   3   8  33     2205.06     2214.75    138.53 o
   4   8  33      141.57      116.58     32.80 o
   5   8  33      453.55      380.71     48.31 o
   6   8  33     1728.23     1726.41     89.96 o
   7   8  33     4237.42     4267.20    135.24 o
   8   8  33     3508.53     3667.63    136.89 o
   9   8  33     5315.19     5533.70    189.08 o
   1   9  33      607.21      502.50     60.63 o
   2   9  33     1933.48     1844.77    107.63 o
   3   9  33     2781.63     2732.98    112.14 o
   4   9  33     4887.73     5051.91    155.29 o
   5   9  33     3893.62     4026.24    149.13 o
   6   9  33     2171.91     2227.28     93.26 o
   7   9  33     1867.65     1985.74     91.60 o
   0  10  33     3626.06     3608.23    228.42 o
   1  10  33     4145.52     4227.65    228.17 o
   2  10  33      914.36      760.79     66.66 o
   3  10  33      260.11      165.94     40.25 o
   1   0  34    27704.74    30002.89   1260.71 o
   2   0  34     4917.91     5185.97    307.13 o
   3   0  34     4048.57     3919.03    181.32 o
   4   0  34        6.32      -16.76     30.54 o
   5   0  34     1315.58     1430.13    206.52 o
   6   0  34        5.29       32.42     34.66 o
   7   0  34     7568.77     7456.15    296.34 o
   8   0  34      479.08      546.77    152.91 o
   9   0  34    17293.50    17230.61    579.11 o
  10   0  34     1034.42      843.38     99.70 o
  11   0  34     9509.77     9540.26    692.24 o
  12   0  34     1360.22     1179.28    100.18 o
  13   0  34     1606.09     1743.02    123.45 o
  14   0  34       16.72       35.12     46.01 o
  15   0  34     3491.33     3744.09    216.59 o
   1   1  34      441.82      587.83     88.88 o
   2   1  34     9370.04     9478.50    345.19 o
   3   1  34     1116.35     1182.01     80.48 o
   4   1  34    18852.90    19876.48    446.57 o
   5   1  34     1502.99     1543.67     80.04 o
   6   1  34    12951.50    12682.60    311.33 o
   7   1  34      580.13      589.39     56.17 o
   8   1  34     1422.01     1420.90     83.74 o
   9   1  34      442.64      456.79     48.04 o
  10   1  34     1372.94     1272.23     75.39 o
  11   1  34      441.70      481.36     52.31 o
  12   1  34     9092.11     9222.93    235.51 o
  13   1  34      122.64       86.08     32.68 o
  14   1  34    10953.71    11540.34    282.17 o
  15   1  34      438.70      328.48     44.06 o
   0   2  34      517.78      680.89    155.89 o
   1   2  34    10254.94    11138.35    322.89 o
   2   2  34        6.93       60.44     32.11 o
   3   2  34     3336.70     3226.84    249.70 o
   4   2  34        3.05       39.41     44.37 o
   5   2  34      967.10      926.12     75.39 o
   6   2  34       42.77       52.90     24.20 o
   7   2  34     7102.36     7399.53    189.90 o
   8   2  34       14.87       34.55     25.20 o
   9   2  34    13522.76    13601.83    307.12 o
  10   2  34      262.21      214.47     37.91 o
  11   2  34     6917.33     6953.22    192.07 o
  12   2  34       61.65       56.77     31.26 o
  13   2  34       73.66       57.03     29.37 o
  14   2  34      253.27      250.20     45.72 o
   1   3  34      254.46      307.24     45.24 o
   2   3  34     3264.12     3364.52    125.16 o
   3   3  34      429.46      414.18     50.19 o
   4   3  34    11213.02    12088.13    355.52 o
   5   3  34      682.46      747.18     92.30 o
   6   3  34     9061.91     9136.26    248.37 o
   7   3  34      218.86      139.41     33.02 o
   8   3  34     1569.65     1502.41     79.52 o
   9   3  34       98.20       57.16     29.19 o
  10   3  34     2283.57     2078.73     93.62 o
  11   3  34      145.86       70.85     27.04 o
  12   3  34     6291.61     6031.15    177.02 o
  13   3  34      193.33      114.79     35.20 o
  14   3  34     6356.25     6354.47    171.46 o
   0   4  34     3495.27     3595.10    154.48 o
   1   4  34     8416.72     8647.81    235.86 o
   2   4  34     2753.25     2982.84    122.83 o
   3   4  34     1523.63     1360.66     74.22 o
   4   4  34      239.93      220.18     37.74 o
   5   4  34       13.23       39.04     29.52 o
   6   4  34      331.07      360.15     57.56 o
   7   4  34     6290.92     6433.41    177.49 o
   8   4  34      344.27      324.33     45.01 o
   9   4  34     5233.12     5108.17    228.07 o
  10   4  34      586.39      655.77     54.85 o
  11   4  34     4149.22     4080.82    137.21 o
  12   4  34      519.75      489.24     50.06 o
  13   4  34      128.62      146.53     35.45 o
   1   5  34      106.22       93.01     26.76 o
   2   5  34     1742.92     1801.93     78.81 o
   3   5  34       62.43       75.21     29.74 o
   4   5  34     2998.85     3235.71    117.30 o
   5   5  34        8.61       45.03     28.12 o
   6   5  34     1605.51     1449.65     81.11 o
   7   5  34      719.39      734.51     71.17 o
   8   5  34      104.34       56.59     32.64 o
   9   5  34      182.96      131.97     33.58 o
  10   5  34       26.02       30.91     27.57 o
  11   5  34       55.03       95.78     29.55 o
  12   5  34     1903.06     1941.27    135.69 o
  13   5  34      182.00      204.06     38.13 o
   0   6  34       31.39       63.06     37.59 o
   1   6  34      413.94      332.18     42.56 o
   2   6  34       26.45       15.02     23.89 o
   3   6  34       10.96       10.92     24.71 o
   4   6  34      404.54      311.00     41.58 o
   5   6  34      189.32      155.51     33.47 o
   6   6  34      241.24      189.74     41.12 o
   7   6  34      426.23      450.86     48.96 o
   8   6  34       54.03      124.25     38.93 o
   9   6  34      668.24      631.98     50.05 o
  10   6  34       69.39      111.82     28.86 o
  11   6  34      320.25      260.93     43.55 o
  12   6  34      108.85       77.21     34.47 o
   1   7  34       43.19       62.75     27.65 o
   2   7  34        7.05       -3.51     23.52 o
   3   7  34       14.09       16.51     26.14 o
   4   7  34        0.20       28.13     27.03 o
   5   7  34      173.47      139.42     50.46 o
   6   7  34        1.41       -4.65     25.09 o
   7   7  34      182.42      157.43     35.71 o
   8   7  34       61.31      100.68     30.85 o
   9   7  34       18.70       11.96     26.91 o
  10   7  34       38.68       41.01     23.99 o
   0   8  34        6.23       41.21     41.67 o
   1   8  34      728.43      650.42     89.93 o
   2   8  34      129.32      140.81     36.53 o
   3   8  34        6.55       17.96     26.30 o
   4   8  34       69.37       45.46     27.84 o
   5   8  34       50.64       46.68     28.58 o
   6   8  34       23.54       26.93     28.51 o
   7   8  34      127.23       95.16     30.91 o
   8   8  34        0.40       20.37     26.69 o
   1   9  34       10.11       17.68     29.29 o
   2   9  34      903.90      998.59     71.66 o
   3   9  34        6.44       43.40     28.98 o
   4   9  34     1716.93     1712.98     89.95 o
   5   9  34      482.91      504.50     53.99 o
   6   9  34      780.91      744.56     64.27 o
   1   1  35      242.70      345.84     83.39 o
   2   1  35        4.43      178.69     68.68 o
   3   1  35      206.70      218.87     80.11 o
   4   1  35      142.33      433.33     89.53 o
   5   1  35      112.67      130.01     31.45 o
   6   1  35      196.78      268.77     44.82 o
   7   1  35      171.58      134.38     33.70 o
   8   1  35        6.13       26.93     26.84 o
   9   1  35       30.41       23.21     28.29 o
  10   1  35       58.49       26.36     27.25 o
  11   1  35     1161.28     1198.01     87.10 o
  12   1  35      368.59      377.78     49.98 o
  13   1  35      762.12      771.24     66.45 o
  14   1  35      125.81      149.39     34.56 o
   0   2  35     3802.12     3966.04    192.19 o
   1   2  35      463.72      553.31     75.31 o
   2   2  35      511.42      610.61     78.39 o
   3   2  35      124.09      128.77     45.07 o
   4   2  35      684.01      650.25     82.17 o
   5   2  35       31.67       56.02     31.15 o
   6   2  35     2239.57     2227.98     97.08 o
   7   2  35       99.04      101.72     29.46 o
   8   2  35     1735.38     1685.88    109.69 o
   9   2  35      670.65      651.17     56.30 o
  10   2  35     2315.39     2201.22     93.85 o
  11   2  35       67.40       68.64     31.50 o
  12   2  35      454.00      417.54     74.87 o
  13   2  35        0.13        9.09     24.53 o
  14   2  35      350.09      297.70     43.78 o
   1   3  35      796.51      890.04     67.46 o
   2   3  35       20.92       15.77     29.06 o
   3   3  35     5333.82     5580.77    200.11 o
   4   3  35     2065.16     2189.50    114.47 o
   5   3  35     5350.92     5246.24    321.76 o
   6   3  35      408.84      377.36     48.34 o
   7   3  35     2851.79     3034.27    121.98 o
   8   3  35        6.13      -19.74     22.81 o
   9   3  35      190.21      155.41     39.40 o
  10   3  35      413.05      333.15     66.37 o
  11   3  35     1655.74     1448.75     76.96 o
  12   3  35     1205.73     1195.80     71.13 o
  13   3  35     3678.77     3790.84    122.88 o
   0   4  35     7718.10     8161.74    327.98 o
   1   4  35     1086.70     1133.22     77.71 o
   2   4  35     5699.65     6008.77    167.69 o
   3   4  35       35.19       29.71     24.08 o
   4   4  35      653.24      591.42     59.00 o
   5   4  35      207.46      155.09     59.61 o
   6   4  35     2939.97     2877.17    139.22 o
   7   4  35      778.54      933.21     72.56 o
   8   4  35     7940.67     8315.22    215.19 o
   9   4  35     1849.76     1830.80    162.89 o
  10   4  35     4879.30     5054.67    199.12 o
  11   4  35       11.44       20.50     26.98 o
  12   4  35      514.56      490.81     51.69 o
  13   4  35        0.31      -12.79     25.73 o
   1   5  35     1333.78     1315.29     69.42 o
   2   5  35       27.44       78.83     28.42 o
   3   5  35     6120.30     6441.41    180.92 o
   4   5  35     1724.09     1752.72     89.25 o
   5   5  35     7837.16     8198.26    239.88 o
   6   5  35     1578.81     1528.89     83.66 o
   7   5  35     4991.85     5085.33    174.92 o
   8   5  35        8.46       -5.00     28.23 o
   9   5  35      205.02      139.18     36.75 o
  10   5  35        2.62       60.68     26.59 o
  11   5  35     3740.65     3776.44    176.23 o
  12   5  35      676.31      645.57     57.28 o
   0   6  35     6762.75     7063.98    254.00 o
   1   6  35     3223.30     3302.28    110.66 o
   2   6  35     8580.37     9229.44    216.15 o
   3   6  35      121.94       92.40     29.67 o
   4   6  35     1123.40     1004.53     77.73 o
   5   6  35      265.27      300.97     60.75 o
   6   6  35     4172.64     4540.49    148.97 o
   7   6  35     1822.55     1708.66    117.36 o
   8   6  35     9536.63    10072.88    330.54 o
   9   6  35     3241.23     3209.03    148.42 o
  10   6  35     9686.96     9875.22    297.20 o
  11   6  35      434.53      448.12     63.39 o
   1   7  35     1789.07     1835.23     87.95 o
   2   7  35      111.67      105.20     32.69 o
   3   7  35     8767.63     9201.71    220.95 o
   4   7  35     2620.58     2655.97    101.11 o
   5   7  35     9404.32    10171.95    290.79 o
   6   7  35     1033.05      883.80     63.32 o
   7   7  35     7267.81     7943.98    280.61 o
   8   7  35      149.33      196.93     46.22 o
   9   7  35       18.37       23.32     22.91 o
   0   8  35     8878.29     9355.82    396.55 o
   1   8  35     1135.27     1172.56     91.22 o
   2   8  35     7783.86     8540.56    213.61 o
   3   8  35      153.77      144.54     36.73 o
   4   8  35      251.13      269.41     41.13 o
   5   8  35       35.13       58.64     29.85 o
   6   8  35     1427.99     1317.17     77.29 o
   7   8  35      265.65      292.96     43.76 o
   8   8  35     7070.51     7891.44    245.87 o
   1   9  35      710.60      703.21     63.86 o
   2   9  35      794.45      671.11     67.03 o
   3   9  35     6972.42     7812.41    204.18 o
   4   9  35     1480.16     1499.50     85.41 o
   2   0  36    12667.61    13512.25    639.75 o
   3   0  36     4132.23     4814.81    298.56 o
   4   0  36       48.90       84.33     39.53 o
   5   0  36     1003.88     1011.07     94.93 o
   6   0  36     3603.14     3576.06    180.62 o
   7   0  36     2512.79     2281.37    140.45 o
   8   0  36     7157.65     6936.54    287.89 o
   9   0  36     7869.42     8102.94    325.54 o
  10   0  36     4668.47     4706.08    227.04 o
  11   0  36     4298.91     4309.41    218.07 o
  12   0  36     4389.79     4503.93    227.10 o
  13   0  36      161.70      140.13     56.40 o
  14   0  36      502.57      449.22    146.21 o
   1   1  36     3484.54     3666.53    248.49 o
   2   1  36     1348.78     1347.17    107.94 o
   3   1  36    10140.19    10361.19    422.16 o
   4   1  36     3985.99     4048.23    156.35 o
   5   1  36     8959.82     9163.83    241.79 o
   6   1  36     5938.17     5855.05    176.96 o
   7   1  36     3532.78     3325.43    124.25 o
   8   1  36     1413.19     1277.99     80.22 o
   9   1  36       43.32       23.10     28.51 o
  10   1  36      850.65      767.84     68.59 o
  11   1  36     2355.75     2266.25    106.52 o
  12   1  36     2482.34     2357.68    101.56 o
  13   1  36     5188.01     5214.62    161.81 o
   0   2  36    12234.60    12723.22    623.00 o
   1   2  36     2783.20     3045.59    132.92 o
   2   2  36     7902.59     8120.40    314.74 o
   3   2  36      311.30      266.45     56.05 o
   4   2  36      414.95      476.74     73.20 o
   5   2  36      347.69      253.87     56.51 o
   6   2  36     2713.65     2825.86    129.73 o
   7   2  36     3096.94     3246.54    123.33 o
   8   2  36     6624.70     6917.39    184.67 o
   9   2  36     3719.15     3615.05    123.00 o
  10   2  36     6157.61     6195.07    175.68 o
  11   2  36     1358.88     1296.56     78.27 o
  12   2  36     1083.79      919.61     69.22 o
  13   2  36       38.01        5.63     27.14 o
   1   3  36      706.31      759.61     63.67 o
   2   3  36      793.60      691.12     70.99 o
   3   3  36     6516.34     7009.35    236.16 o
   4   3  36     4041.38     3999.34    199.90 o
   5   3  36     8458.86     8978.84    287.55 o
   6   3  36     3177.63     3422.96    151.09 o
   7   3  36     2695.10     2675.38    160.64 o
   8   3  36      140.42       60.90     33.49 o
   9   3  36        4.46       17.78     27.18 o
  10   3  36     1072.76     1083.90     66.21 o
  11   3  36     2771.73     2794.84    101.06 o
  12   3  36     2721.27     2841.33    124.46 o
  13   3  36     2724.51     2474.69    114.89 o
   0   4  36     4413.53     5038.23    237.22 o
   1   4  36     1654.05     1607.03     91.55 o
   2   4  36     1925.23     2062.85    122.38 o
   3   4  36      796.54      624.22     73.13 o
   4   4  36      178.63      105.33     53.79 o
   5   4  36        5.38       11.88     28.11 o
   6   4  36      999.30      922.31    115.34 o
   7   4  36     2362.50     2426.21    128.05 o
   8   4  36     2261.05     2232.85     95.68 o
   9   4  36     2057.14     2126.83     96.69 o
  10   4  36     1196.19     1009.83     82.33 o
  11   4  36     2305.95     2155.55    161.73 o
  12   4  36     1383.44     1318.28     75.43 o
   1   5  36      933.43      864.40     63.97 o
   2   5  36      719.16      782.36     75.23 o
   3   5  36     2723.95     2947.87    111.25 o
   4   5  36      617.71      602.57     57.21 o
   5   5  36     1307.43     1136.14     82.09 o
   6   5  36      620.16      586.10     94.05 o
   7   5  36      417.61      471.08     70.47 o
   8   5  36       65.83       38.68     33.86 o
   9   5  36      118.79       42.95     30.52 o
  10   5  36      466.54      404.28     50.07 o
  11   5  36      556.66      529.37     67.51 o
   0   6  36     1169.72     1100.10     94.77 o
   1   6  36       70.46      129.99     31.74 o
   2   6  36      411.49      327.71     40.63 o
   3   6  36       20.80       46.04     29.85 o
   4   6  36        1.34      -18.99     25.35 o
   5   6  36       82.52       59.65     31.95 o
   6   6  36      280.66      199.71     45.78 o
   7   6  36      190.52       73.12     36.27 o
   8   6  36       83.29       88.08     50.92 o
   9   6  36      187.53      236.34     63.46 o
  10   6  36      610.73      609.71     68.24 o
   1   7  36       39.32       50.90     29.44 o
   2   7  36      284.62      314.02     43.09 o
   3   7  36        0.39       15.68     27.35 o
   4   7  36        2.18       35.22     28.55 o
   5   7  36        1.89       35.53     28.87 o
   6   7  36       42.69       21.92     28.10 o
   7   7  36       15.85       30.99     31.36 o
   8   7  36      308.87      291.59     53.70 o
   9   7  36       57.26       88.89     30.62 o
   0   8  36      295.00      181.13    109.68 o
   1   8  36       53.88       34.68     37.75 o
   2   8  36       96.05      101.77     33.39 o
   3   8  36        0.60       12.71     27.82 o
   4   8  36       16.11       14.07     28.10 o
   5   8  36       32.62       30.86     28.45 o
   6   8  36      141.36      135.04     35.71 o
   1   9  36      223.18      252.41     43.23 o
   2   9  36       87.83       60.61     33.27 o
   1   1  37        0.01       42.81     53.79 o
   2   1  37      764.99      789.41    118.76 o
   3   1  37      238.69      364.24     62.27 o
   4   1  37      339.21      389.37     53.41 o
   5   1  37        7.58      134.18     36.95 o
   6   1  37       90.74      164.26     36.23 o
   7   1  37      497.80      515.52     54.28 o
   8   1  37       16.14       36.10     28.86 o
   9   1  37        5.20      -11.96     27.40 o
  10   1  37       54.69       51.61     32.75 o
  11   1  37       49.97       69.17     34.93 o
  12   1  37      188.40      229.45     46.63 o
  13   1  37      171.10      145.69     42.91 o
   1   2  37     3126.29     3495.52    145.77 o
   2   2  37      185.82      227.72     67.38 o
   3   2  37      385.75      323.50     89.35 o
   4   2  37      441.05      365.67    139.88 o
   5   2  37        1.88       11.01     35.41 o
   6   2  37        0.03       -5.82     29.05 o
   7   2  37     1536.53     1430.48     97.70 o
   8   2  37        0.03       35.88     29.51 o
   9   2  37     1435.13     1420.96     86.88 o
  10   2  37       85.43       59.70     30.25 o
  11   2  37     2153.56     2027.34     95.32 o
  12   2  37       15.35       18.55     26.90 o
  13   2  37       58.14        2.97     27.14 o
   1   3  37       75.39       59.01     35.73 o
   2   3  37     4321.49     4667.96    185.98 o
   3   3  37      104.62      160.79     50.32 o
   4   3  37    11318.45    11090.35    408.79 o
   5   3  37       44.39      132.33     46.25 o
   6   3  37     3898.66     4020.19    203.61 o
   7   3  37      211.85      243.96     44.91 o
   8   3  37      360.47      290.40     48.02 o
   9   3  37      134.38      130.84     35.05 o
  10   3  37      369.84      357.15     42.65 o
  11   3  37       16.78       25.11     26.40 o
  12   3  37     3932.76     4069.54    126.54 o
   0   4  37      187.75      109.99     49.57 o
   1   4  37     7289.16     7742.12    224.75 o
   2   4  37       39.59       42.99     31.22 o
   3   4  37     1517.32     1562.03    105.07 o
   4   4  37       37.08        2.77     32.41 o
   5   4  37       71.20       91.32     39.02 o
   6   4  37        0.35       76.49     40.45 o
   7   4  37     4550.74     4557.02    161.19 o
   8   4  37      177.29      202.40     44.38 o
   9   4  37     7477.56     7746.35    206.76 o
  10   4  37        0.06        1.26     26.95 o
  11   4  37     1919.56     1882.21     95.13 o
   1   5  37       67.25       53.60     30.70 o
   2   5  37     4463.18     4803.22    149.22 o
   3   5  37       10.62       24.57     28.68 o
   4   5  37     9139.56     9649.91    270.62 o
   5   5  37       13.15       14.36     31.35 o
   6   5  37     6139.22     6262.11    269.49 o
   7   5  37      336.90      200.44     55.29 o
   8   5  37      154.85      101.00     38.27 o
   9   5  37       64.74       63.42     35.18 o
  10   5  37      416.24      391.62     56.43 o
  11   5  37        0.90       -7.36     25.35 o
   0   6  37       57.93       38.80     46.79 o
   1   6  37    13341.87    14196.29    328.55 o
   2   6  37       65.31        5.49     27.97 o
   3   6  37     4570.85     4911.03    155.70 o
   4   6  37      785.38      710.92     60.83 o
   5   6  37     1044.42     1001.33     97.43 o
   6   6  37       60.08       57.08     33.55 o
   7   6  37     6405.71     6655.06    252.42 o
   8   6  37      192.78       63.22     62.33 o
   9   6  37    11655.77    12110.35    592.38 o
   1   7  37        0.10      -26.00     24.60 o
   2   7  37     7358.26     7879.38    216.57 o
   3   7  37      211.45      179.41     37.90 o
   4   7  37    11706.15    12592.65    412.54 o
   5   7  37        0.12       -9.97     29.11 o
   6   7  37     7192.12     7627.76    255.66 o
   7   7  37      166.67      120.65     41.76 o
   8   7  37     1235.91     1035.15     96.61 o
   0   8  37      890.31      892.68    131.04 o
   1   8  37     9113.39    10342.82    304.96 o
   2   8  37       17.51        3.43     28.49 o
   3   8  37     1399.51     1375.92     79.02 o
   4   8  37       45.36       19.71     29.65 o
   5   8  37      609.13      543.58     64.31 o
   3   0  38     1309.27     1165.22    143.14 o
   4   0  38      442.38      572.74    111.12 o
   5   0  38      346.52      292.28     62.81 o
   6   0  38     1334.11     1067.05    140.91 o
   7   0  38     3441.83     3516.50    257.33 o
   8   0  38     6434.66     6114.75    266.67 o
   9   0  38     2867.34     2918.74    169.72 o
  10   0  38    11394.59    11867.46    438.39 o
  11   0  38     3742.74     3794.27    203.71 o
  12   0  38     1200.50      811.81    112.24 o
   1   1  38      810.14      696.15    119.31 o
   2   1  38     2220.22     2421.83    200.66 o
   3   1  38     8213.57     8420.70    323.76 o
   4   1  38     2572.43     2280.87    113.12 o
   5   1  38    10185.87    10975.75    323.78 o
   6   1  38     4194.69     4308.76    241.45 o
   7   1  38     5519.14     5447.93    172.56 o
   8   1  38      294.52      329.53     50.64 o
   9   1  38      120.58       79.12     40.65 o
  10   1  38     1339.75     1271.96     84.70 o
  11   1  38     3120.18     3215.50    130.36 o
  12   1  38     3174.47     3079.03    128.75 o
   1   2  38     2603.82     2644.26    216.11 o
   2   2  38     6701.67     7170.48    291.11 o
   3   2  38     1417.37     1294.37    111.54 o
   4   2  38      504.52      439.17     76.41 o
   5   2  38      135.35       82.82     44.89 o
   6   2  38     1755.73     1715.24    104.58 o
   7   2  38     1460.54     1380.47     97.44 o
   8   2  38     6873.22     6695.20    200.98 o
   9   2  38     4199.65     4373.22    153.86 o
  10   2  38     5092.64     5332.68    176.60 o
  11   2  38     1615.22     1544.88     87.20 o
  12   2  38     2006.48     1993.50    111.23 o
   1   3  38      488.91      638.44     69.82 o
   2   3  38      813.74      763.11     90.75 o
   3   3  38     5472.06     5806.82    256.79 o
   4   3  38     2291.93     2525.23    153.66 o
   5   3  38     7994.38     8354.33    485.26 o
   6   3  38     1719.70     1677.96    264.78 o
   7   3  38     3191.82     3036.68    271.76 o
   8   3  38      989.45     1043.09     77.83 o
   9   3  38       45.18       31.06     33.16 o
  10   3  38      215.35      144.40     34.67 o
  11   3  38     1940.93     2009.41    108.24 o
   0   4  38     5542.28     6201.93    273.49 o
   1   4  38     1531.32     1745.75    137.40 o
   2   4  38     1741.80     1711.11    109.90 o
   3   4  38      512.60      514.65     66.81 o
   4   4  38     1091.05     1093.17    111.91 o
   5   4  38       94.95       42.78     35.82 o
   6   4  38      750.68      866.03     70.34 o
   7   4  38     1596.63     1435.65     89.17 o
   8   4  38     2243.60     2345.90    111.42 o
   9   4  38     1101.66     1202.31     75.30 o
  10   4  38     2548.86     2834.18    110.97 o
  11   4  38     1829.53     1714.13    110.58 o
   1   5  38      158.34      121.73     47.96 o
   2   5  38      488.48      495.20     58.78 o
   3   5  38     1063.44      983.58     69.40 o
   4   5  38       86.39      116.92     68.13 o
   5   5  38     3001.65     3127.77    218.73 o
   6   5  38      578.76      592.36    143.00 o
   7   5  38      971.21      866.68     74.60 o
   8   5  38      127.31      150.52     43.20 o
   9   5  38      286.29      341.59     53.01 o
  10   5  38      311.01      347.31     64.46 o
   0   6  38     1716.76     1728.90    117.64 o
   1   6  38      111.92      176.83     37.88 o
   2   6  38      735.50      701.09     63.12 o
   3   6  38      480.31      496.04     54.53 o
   4   6  38       29.20       26.81     28.64 o
   5   6  38       39.86        1.72     31.21 o
   6   6  38       17.37       16.07     35.54 o
   7   6  38       41.56       27.23     47.44 o
   8   6  38      554.79      456.22    107.22 o
   1   7  38      127.71       97.01     35.34 o
   2   7  38        3.76       48.03     29.77 o
   3   7  38        0.21       20.62     30.88 o
   4   7  38      132.94      145.09     38.53 o
   5   7  38        2.92        9.21     32.09 o
   6   7  38      147.07      150.78     43.55 o
   7   7  38        0.75      -19.20     34.28 o
   0   8  38      146.66      106.66     51.00 o
   1   8  38      258.39      252.43     42.26 o
   2   8  38       27.57       33.28     30.61 o
   3   8  38      104.32       90.11     33.83 o
   2   1  39      124.07      177.02     67.75 o
   3   1  39      240.99      371.72     86.74 o
   4   1  39      513.75      560.33     80.82 o
   5   1  39      181.80      321.64     52.34 o
   6   1  39       94.42      115.23     38.64 o
   7   1  39      198.63      183.98     43.88 o
   8   1  39       56.06       52.15     31.69 o
   9   1  39       47.80       48.54     32.77 o
  10   1  39      115.46      166.09     41.98 o
  11   1  39        2.59       13.28     42.05 o
   0   2  39     3960.81     4210.61    285.16 o
   1   2  39      650.22      846.18    134.58 o
   2   2  39     2633.25     2970.74    165.55 o
   3   2  39        9.69       47.82     41.70 o
   4   2  39      175.50      148.61     59.38 o
   5   2  39       64.82       32.10     39.73 o
   6   2  39     1244.12     1260.45    115.47 o
   7   2  39      100.96      105.33     40.63 o
   8   2  39     2310.29     2381.18    129.32 o
   9   2  39      182.50      130.88     37.86 o
  10   2  39      959.23      873.82     72.63 o
  11   2  39      416.98      470.46     60.17 o
   1   3  39      872.92      759.18     74.39 o
   2   3  39     1079.27     1231.00    114.58 o
   3   3  39     3090.84     3047.54    172.90 o
   4   3  39      697.14      670.65    121.83 o
   5   3  39     3646.28     3862.89    395.36 o
   6   3  39     1165.52     1178.66    169.01 o
   7   3  39     2455.60     2367.75    152.24 o
   8   3  39       54.19       86.78     41.03 o
   9   3  39       78.32       34.57     36.78 o
  10   3  39        4.98       37.89     30.52 o
  11   3  39     2163.92     2131.24    112.78 o
   0   4  39     4894.19     5412.79    250.46 o
   1   4  39      468.48      508.08     56.82 o
   2   4  39     4409.62     4352.94    217.80 o
   3   4  39     1056.61      909.52    165.48 o
   4   4  39      152.39       70.78     50.01 o
   5   4  39      134.96      159.49     58.23 o
   6   4  39     2353.82     2440.53    204.82 o
   7   4  39      803.54      848.87     71.41 o
   8   4  39     4004.91     3821.82    146.50 o
   9   4  39      962.27      952.99     77.87 o
  10   4  39     3946.20     3893.71    169.86 o
   1   5  39     2467.17     2365.74    141.87 o
   2   5  39      378.60      401.03     54.76 o
   3   5  39     5329.84     5745.96    229.48 o
   4   5  39     1546.43     1547.11     94.42 o
   5   5  39     6319.15     6475.09    238.92 o
   6   5  39      753.86      589.77     74.18 o
   7   5  39     3143.68     3357.09    159.89 o
   8   5  39      288.40      319.07     52.54 o
   9   5  39       25.34       34.90     35.31 o
   0   6  39     8055.11     8910.28    366.62 o
   1   6  39     1517.38     1383.17     86.20 o
   2   6  39     8403.51     8751.77    228.88 o
   3   6  39      312.89      172.22     50.04 o
   4   6  39       63.43       80.09     35.61 o
   5   6  39       96.28       92.68     39.07 o
   6   6  39     1923.40     1814.33    121.86 o
   7   6  39      630.92      707.85     81.49 o
   1   7  39     1844.49     1863.78    108.65 o
   2   7  39      767.98      680.45     64.29 o
   3   7  39     7929.94     8485.86    228.32 o
   4   7  39     1502.78     1485.77     88.10 o
   5   7  39     8180.85     8820.99    246.04 o
   4   0  40     1193.22      963.82    137.37 o
   5   0  40      723.08      870.75    136.62 o
   6   0  40      378.89      386.29     72.44 o
   7   0  40     5493.34     6107.71    266.58 o
   8   0  40      895.40      850.06    220.11 o
   9   0  40    17278.95    18147.76    612.82 o
  10   0  40      891.21      774.81    107.87 o
  11   0  40     2405.07     2690.06    243.75 o
   2   1  40     2866.69     2939.11    228.76 o
   3   1  40      379.50      362.97     94.56 o
   4   1  40    14458.70    15213.92    728.17 o
   5   1  40      899.68      783.99     94.55 o
   6   1  40    10697.69    11140.88    333.69 o
   7   1  40       97.72      100.27     40.93 o
   8   1  40      523.38      535.09     59.12 o
   9   1  40       10.06       -5.79     30.17 o
  10   1  40     1431.55     1278.36    112.19 o
  11   1  40       12.50       25.93     33.56 o
   1   2  40    13270.93    14922.06    717.00 o
   2   2  40      187.37      109.26     70.36 o
   3   2  40     1802.44     1915.82    132.40 o
   4   2  40        4.45       52.99     43.68 o
   5   2  40      534.88      666.12     89.88 o
   6   2  40       14.56       60.71     43.64 o
   7   2  40     6721.97     7055.47    241.32 o
   8   2  40       90.10       95.23     42.12 o
   9   2  40     8309.59     8165.01    333.50 o
  10   2  40       11.07        9.54     32.54 o
   1   3  40        6.43       49.85     46.06 o
   2   3  40     3147.37     2955.15    169.78 o
   3   3  40     1061.06      976.75    104.47 o
   4   3  40     7828.56     8327.26    335.25 o
   5   3  40      129.70      152.09     70.17 o
   6   3  40     4440.76     4374.03    219.16 o
   7   3  40       44.99       61.97     45.48 o
   8   3  40      528.96      577.67     89.17 o
   9   3  40       35.43       34.49     31.08 o
  10   3  40      537.92      457.08     56.75 o
   0   4  40      955.54      915.42    101.81 o
   1   4  40     4090.40     4382.36    226.62 o
   2   4  40       97.18      103.66     42.83 o
   3   4  40      339.47      218.21     94.28 o
   4   4  40        0.35       11.29     51.37 o
   5   4  40      197.62      186.15     60.03 o
   6   4  40      105.90       -5.77     68.96 o
   7   4  40     3735.38     4043.33    341.19 o
   8   4  40      307.86      348.69     54.63 o
   9   4  40     4964.12     4860.55    199.63 o
   1   5  40        1.87       31.56     31.73 o
   2   5  40      357.84      288.20     60.92 o
   3   5  40       10.90       13.64     35.81 o
   4   5  40     2758.00     2807.39    368.37 o
   5   5  40        7.14        2.53     35.27 o
   6   5  40      937.04      867.87     85.67 o
   7   5  40        0.81      -47.68     33.84 o
   8   5  40       83.81       82.29     36.56 o
   0   6  40      424.00      429.86    124.34 o
   1   6  40      415.52      435.32     59.30 o
   2   6  40       13.65       41.28     35.16 o
   3   6  40      194.75      238.74     43.98 o
   4   6  40       58.09       28.13     34.07 o
   5   6  40       18.10       21.41     38.39 o
   6   6  40       11.35        3.22     50.92 o
   1   7  40        4.19       23.72     32.14 o
   2   7  40      524.96      477.51     55.46 o
   3   7  40        4.53       70.06     33.65 o
   3   1  41      300.96      530.86    112.24 o
   4   1  41     1310.86     1904.56    181.11 o
   5   1  41      237.13      339.93    178.23 o
   6   1  41       49.95      189.11     45.43 o
   7   1  41      167.22       99.07     41.26 o
   8   1  41       18.02       21.32     35.56 o
   9   1  41      304.23      305.22     49.30 o
  10   1  41       40.69       47.07     35.19 o
   2   2  41      462.31      458.83    107.03 o
   3   2  41        7.17       33.69     59.56 o
   4   2  41      312.05      339.91     72.27 o
   5   2  41        3.61      -31.47     37.48 o
   6   2  41     1097.09     1206.14    116.28 o
   7   2  41      776.52      743.35     95.38 o
   8   2  41     1188.02     1269.72     98.68 o
   9   2  41      894.97     1042.08    117.03 o
   1   3  41      510.08      606.81    123.04 o
   2   3  41      750.29      647.00     86.47 o
   3   3  41      985.64      819.25     96.47 o
   4   3  41     2912.47     3354.74    184.92 o
   5   3  41      969.05      825.10    101.04 o
   6   3  41      788.78      750.97    111.68 o
   7   3  41      494.53      372.82     76.11 o
   8   3  41       55.27      122.94     56.60 o
   9   3  41       12.61       14.74     33.65 o
   0   4  41     3038.86     3480.58    268.41 o
   1   4  41     2758.71     2834.14    151.58 o
   2   4  41     1703.02     1570.51    130.31 o
   3   4  41      266.98      204.12     60.99 o
   4   4  41      169.80      235.95     63.33 o
   5   4  41      143.70       78.94     58.91 o
   6   4  41     1603.54     1650.06    136.23 o
   7   4  41     1115.41     1273.07    121.51 o
   8   4  41     2703.56     2837.95    237.86 o
   1   5  41      695.85      594.48     64.04 o
   2   5  41     2337.06     2167.82    323.69 o
   3   5  41     4913.09     5141.43    202.89 o
   4   5  41     5315.18     4855.95    240.88 o
   5   5  41     3137.27     2814.17    183.72 o
   6   5  41     1919.73     1568.20    273.44 o
   7   5  41     2014.85     1813.14    146.77 o
   0   6  41     3960.29     4547.07    234.26 o
   1   6  41     6939.06     7580.70    231.27 o
   2   6  41     3209.25     3422.50    161.47 o
   3   6  41      326.92      345.27     61.70 o
   4   6  41      175.33      123.64     47.80 o
   5   6  41       77.23       99.31     45.01 o
   5   0  42      371.71      346.03     98.65 o
   6   0  42     1398.27     1764.58    193.95 o
   7   0  42       52.24      112.61     74.83 o
   8   0  42    12706.95    14178.91    502.98 o
   9   0  42        8.72       -8.94     45.93 o
   4   1  42     1210.18     1365.69    163.24 o
   5   1  42    13018.88    14034.74    690.94 o
   6   1  42      253.10      219.64     59.19 o
   7   1  42     4316.02     4575.31    182.11 o
   8   1  42       21.43      -10.45     36.11 o
   9   1  42        0.36        0.33     32.11 o
   2   2  42     5789.94     6180.68    377.11 o
   3   2  42       92.40      -10.80     59.75 o
   4   2  42      821.65      736.14    149.19 o
   5   2  42       14.87       91.80     49.95 o
   6   2  42     1326.88     1205.64    115.85 o
   7   2  42      119.83       83.66     51.33 o
   8   2  42     4648.25     4863.52    262.45 o
   1   3  42     1211.37     1187.56    160.08 o
   2   3  42       62.68       22.34     64.22 o
   3   3  42     6443.75     6862.10    294.03 o
   4   3  42      196.16      221.89    123.32 o
   5   3  42     6617.31     6642.38    520.35 o
   6   3  42      137.18      129.30     56.08 o
   7   3  42     2537.74     2642.28    268.78 o
   8   3  42        0.77      -35.83     40.20 o
   0   4  42     5087.59     5053.07    337.47 o
   1   4  42       72.61      103.35     45.65 o
   2   4  42     2327.91     2205.91    149.51 o
   3   4  42        2.87      -56.60     46.72 o
   4   4  42       68.72       81.24     48.88 o
   5   4  42      231.88      189.70     64.99 o
   6   4  42      715.04      459.33     84.06 o
   7   4  42       90.93       82.80     49.16 o
   1   5  42        8.71       -3.63     36.44 o
   2   5  42      340.32      325.73     58.51 o
   3   5  42     1380.73     1216.81    308.24 o
   4   5  42        6.73        4.32     45.01 o
   5   5  42     1700.95     1427.49    151.42 o
   0   6  42      729.20      527.90     85.85 o
   1   6  42      124.42      125.69     42.84 o
   2   6  42      250.69      160.20     50.00 o
   4   1  43     1377.05     1567.09    178.88 o
   5   1  43       50.23      174.78     80.60 o
   6   1  43     1103.00     1090.02    157.66 o
   7   1  43        0.42       25.91     38.62 o
   8   1  43      493.99      567.27     81.53 o
   3   2  43      700.43      663.77    133.83 o
   4   2  43        0.59       -0.19     62.17 o
   5   2  43       70.41       15.36     53.89 o
   6   2  43       51.29       53.38     50.92 o
   7   2  43     1093.85     1047.65    111.54 o
   1   3  43        1.26      -18.06     66.26 o
   2   3  43      990.31      792.57    133.46 o
   3   3  43      795.54      759.71    219.08 o
   4   3  43     2421.63     2146.35    211.27 o
   5   3  43      526.38      501.86    153.38 o
   6   3  43     1541.58     1480.04    176.46 o
   7   3  43     1184.00     1350.02    279.11 o
   0   4  43     1017.63     1045.35    155.80 o
   1   4  43     4361.32     4392.84    310.29 o
   2   4  43     1209.38      988.12    108.76 o
   3   4  43      839.20      670.63     93.25 o
   4   4  43       35.44      -24.74     43.68 o
   5   4  43       22.59       33.43     50.39 o
   1   5  43      112.16       61.49     44.39 o
   2   5  43     3269.91     3789.05    207.09 o
   3   5  43      510.99      460.25    101.72 o
   6   0  44     3227.38     3691.29    275.67 o
   5   1  44     1551.30     1474.02    174.41 o
   6   1  44     4192.31     4150.30    296.33 o
   3   2  44      901.97      911.51    143.88 o
   4   2  44      134.83       80.97     78.55 o
   5   2  44      718.83      590.43    133.46 o
   6   2  44      443.69      369.33     94.46 o
   2   3  44     2263.40     2580.98    225.41 o
   3   3  44     1524.71     1734.80    196.56 o
   4   3  44     4188.17     4644.69    230.07 o
   5   3  44     1596.76     1425.35    130.95 o
   0   4  44      875.57      825.89    145.56 o
   1   4  44     2286.86     2463.34    223.55 o
   2   4  44      310.95      319.23    103.68 o
   3   4  44      757.07      552.34    118.10 o
   4   2  45      160.22       41.32     72.22 o
   3   3  45     2106.87     1717.30    193.21 o
 
